# Supplementary material for: Glucose Homeostatic Law: Insulin Clearance Predicts the Progression of Glucose Intolerance in Humans
Source: PLoS One. 2015 Dec 1;10(12):e0143880. doi: 10.1371/journal.pone.0143880 (PMC4666631; doi:10.1371/journal.pone.0143880)
Supplement: S4 Table — Correlation coefficients (r) for the model parameters versus the indicated clinical indices are listed in descending order of absolute value (see Materials and Methods). P values are for testing the hypothesis of no correlation (corrected by the number of correlation calculation: multiplied by 1190). HOMA-β, homeostasis model assessment of β-cell function; HOMA-IR, homeostasis model assessment of insulin resistance; I.I., insulinogenic index. (XLS) [file pone.0143880.s008.xls]

## Sheet: Sheet1
	HOMA-β			I.I.			AUCIRI120/PG120			AUCIRI10			AUCIRI10-90			HOMA-IR			Matsuda Index			ISI			Oral DI
Rank	parameter	r	P	parameter	r	P	parameter	r	P	parameter	r	P	parameter	r	P	parameter	r	P	parameter	r	P	parameter	r	P	parameter	r	P
1	k7/k5	-0.519297	4.50728e-06	k7	0.539737	1.16468e-06	k2/k1	-0.585437	1.77776e-08	k5/k7	0.764367	8.17781e-20	k2/k1	-0.61969	2.99789e-10	k3/k4	0.859356	4.88279e-31	k7/k5	0.553478	3.53837e-07	k4•k7	0.809286	2.49259e-24	k7	0.666609	1.65983e-12
2	k3/k4	0.490919	4.02575e-05	k4•k7	0.451075	0.000803338	k5/k1	0.563984	1.37104e-07	k1/k2	0.746062	2.9837e-18	k5/k4	0.600886	2.35173e-09	k4	-0.491524	3.85009e-05	k2/k5	0.518115	6.83574e-06	k7	0.803757	1.03425e-23	k4•k7	0.634183	9.39108e-11
3	k2/k1	-0.475399	0.000122875	k2/k1	-0.449461	0.0008902	k7/k5	-0.541221	1.02671e-06	k5/k4	0.729284	6.21947e-17	k5/k7	0.595223	4.26088e-09	k3/k7	0.489316	4.52905e-05	k1/k5	0.465751	0.000308168	k3•k7	0.639588	2.90208e-11	k6•k7	0.499853	2.77564e-05
4	k5/k4	0.455068	0.000488805	k5	0.438353	0.00177927	k5/k4	0.533829	1.91247e-06	k5•k6	0.712268	1.08297e-15	k1/k2	0.547056	4.31808e-07	k4/k3	-0.418872	0.00462581	k4/k5	0.450977	0.000808403	k4	0.624603	1.71062e-10	k2/k1	-0.493451	4.45022e-05
5	k4/k5	-0.429552	0.00244805	k5•k7	0.4377	0.00185172	k7/k4	0.50655	1.67618e-05	k5	0.702733	4.9141e-15	k7/k5	-0.542384	6.50498e-07	k3/k1	0.395883	0.0169406	k2/k3	0.439359	0.00167279	k3•k4	0.568676	5.9561e-08	k3•k7	0.492689	4.70466e-05
6	k3/k5	-0.420096	0.00430514	k3•k7	0.41038	0.00916302	k3/k2	0.501784	2.40256e-05	k6/k2	0.670078	5.71305e-13	k5/k2	0.513337	7.25936e-06	k4•k7	-0.384856	0.03054	k3/k4	-0.421607	0.00483019	k6•k7	0.525831	2.64463e-06	k4•k6	0.478044	0.000133345
7	k5/k7	0.401957	0.0121341	k5/k7	0.409287	0.0097402	k3/k5	-0.45437	0.000650368	k5/k2	0.649434	8.5706e-12	k3/k2	0.513155	7.36458e-06	k7	-0.296959	1.66982	k2/k4	0.412685	0.00804936	k4•k6	0.493222	3.39523e-05	k3•k6	0.45404	0.000664376
8	k7/k4	0.379151	0.041089	k6•k7	0.407449	0.0107892	k4/k5	-0.444309	0.00123114	k2/k1	-0.614484	5.37585e-10	k5	0.492189	3.66528e-05	k7/k4	0.271015	4.39213	k2	0.387606	0.0313481	k3•k6	0.474471	0.000131129	k4	0.44709	0.00103413
9	k1/k5	-0.366117	0.0793001	k1/k2	0.396763	0.0193254	k5/k7	0.420483	0.00515525	k6•k7	0.597548	3.34312e-09	k5/k1	0.481578	7.93224e-05	k7/k3	-0.256468	7.26683	k2/k7	0.382802	0.0401755	k5•k7	0.449176	0.000717454	k3•k4	0.427665	0.00338628
10	k2	-0.360374	0.105017	k4•k5	0.389278	0.0287279	k4/k7	-0.404177	0.012925	k5•k7	0.596548	3.71167e-09	k3/k5	-0.471126	0.000165481	k7/k5	-0.249885	9.04606	k2/k1	0.372942	0.0660518	k3	0.43067	0.00228734	k5•k7	0.415925	0.00669793
11	k2/k7	-0.357918	0.118229	k5•k6	0.388659	0.0296725	k2/k7	-0.403137	0.0136829	k6	0.585562	1.1438e-08	k4/k5	-0.440885	0.00121634	k1•k4	-0.245088	10.5751	k2•k7	0.361167	0.117166	k4•k5	0.412141	0.00683253	k7/k5	-0.40379	0.0132022
12	k2•k3	-0.356729	0.125163	k7/k5	-0.383613	0.0385373	k7	0.402592	0.0140973	k4•k5	0.551575	2.88755e-07	k2•k3	-0.41725	0.00508576	k3	0.241334	11.926	k7/k4	-0.33912	0.323293	k3•k5	0.365917	0.0800867	k5	0.399433	0.0167373
13	k2/k5	-0.348099	0.18808	k5/k4	0.382925	0.0399213	k2/k4	-0.394697	0.0215809	k4•k6	0.537707	9.74306e-07	k2/k7	-0.411873	0.00693824	k4/k2	-0.240117	12.3955	k3/k5	0.33607	0.369882	k5	0.34631	0.204347	k4•k5	0.364747	0.0986592
14	k2/k3	-0.343091	0.236947	k5/k1	0.364401	0.100324	k5/k2	0.393019	0.0235929	k3•k6	0.519622	4.39048e-06	k6/k2	0.400243	0.013341	k4/k5	-0.238221	13.1593	k4	0.327755	0.530174	k5•k6	0.333195	0.369822	k3/k5	-0.362947	0.107595
15	k2•k4	-0.342246	0.246271	k5/k2	0.346163	0.235661	k2•k3	-0.385224	0.0354678	k7/k5	-0.511009	8.7226e-06	k2	-0.391306	0.021691	k1•k7	-0.232367	15.783	k2•k4	0.3274	0.538253	k2/k1	-0.32998	0.426032	k2/k4	-0.359267	0.128256
16	k2•k7	-0.340057	0.272028	k4•k6	0.345793	0.239651	k2	-0.380439	0.0453259	k3•k5	0.47998	8.89033e-05	k2/k4	-0.39125	0.0217562	k4/k7	-0.230447	16.7375	k5/k1	-0.32305	0.647069	k4/k1	0.311134	0.946874	k1/k2	0.359175	0.128815
17	k5/k1	0.328316	0.458102	k3•k6	0.34337	0.267373	k1/k7	-0.36227	0.111148	k6/k1	0.456016	0.000459222	k5•k6	0.387924	0.0259759	k4•k6	-0.229228	17.3697	k2•k3	0.308772	1.16189	k1/k4	-0.301965	1.37107	k5/k1	0.354969	0.157037
18	k2/k4	-0.327223	0.480388	k3/k5	-0.336904	0.35656	k1/k5	-0.360269	0.122295	k6/k4	0.450642	0.000652546	k5•k7	0.376165	0.0478862	k1/k5	-0.21491	26.4893	k4/k7	0.307676	1.21385	k4/k2	0.28781	2.37282	k3/k2	0.353599	0.167406
19	k4/k7	-0.323755	0.557817	k3/k2	0.324747	0.602419	k3/k4	0.358444	0.133355	k3/k5	-0.449777	0.000690139	k1/k5	-0.360483	0.104461	k6•k7	-0.214679	26.6653	k1	0.306063	1.2942	k5/k1	0.268352	4.82604	k1/k4	-0.347221	0.224582
20	k5	0.298268	1.58646	k3•k5	0.312284	1.00877	k5	0.355829	0.150838	k7	0.426444	0.00295279	k2•k7	-0.35213	0.155724	k2/k3	-0.213106	27.8884	k3/k2	-0.303583	1.42718	k2/k4	-0.261072	6.21469	k6	0.346283	0.23438
21	k1	-0.28173	2.9782	k4/k5	-0.308562	1.17169	k7/k2	0.354607	0.159718	k4/k5	-0.409424	0.00797845	k1/k7	-0.346911	0.198739	k2•k4	-0.211307	29.3462	k1•k4	0.295124	1.98002	k7/k2	0.25904	6.66104	k3	0.342608	0.276698
22	k6/k4	0.277295	3.50416	k6/k2	0.308121	1.19251	k1	-0.340436	0.304918	k5/k1	0.408078	0.00861123	k2•k4	-0.345805	0.209174	k2/k5	-0.199233	40.9125	k3/k1	-0.288451	2.54603	k7/k1	0.258193	6.85544	k2/k7	-0.340588	0.302866
23	k2/k6	-0.275945	3.68013	k2/k4	-0.293274	2.12419	k2•k7	-0.338294	0.335346	k2/k7	-0.390571	0.0225617	k4•k5	0.345323	0.213875	k6/k3	-0.19572	44.9249	k1•k7	0.284586	2.93714	k1/k2	0.250109	8.97963	k5/k7	0.338943	0.325843
24	k4/k3	-0.27593	3.68217	k2/k7	-0.290395	2.3676	k1/k2	0.334366	0.398529	k2•k3	-0.378948	0.0415204	k4/k2	0.344593	0.22118	k2•k7	-0.189325	53.078	k5/k4	-0.266409	5.60385	k1/k7	-0.2466	10.0702	k4/k2	0.33744	0.348231
25	k1•k4	-0.275903	3.68571	k6	0.275669	4.05397	k2/k5	-0.334219	0.40109	k2/k4	-0.372127	0.0587645	k2/k5	-0.329122	0.442303	k1	-0.18694	56.4176	k1/k7	0.258839	7.24302	k3/k2	0.243712	11.0537	k5•k6	0.336549	0.362179
26	k3•k6	0.275537	3.73481	k2•k3	-0.270395	4.88144	k2/k3	-0.332414	0.43386	k3/k2	0.36751	0.0740161	k7/k4	0.320903	0.629937	k2	-0.18141	64.8365	k1•k2	0.258103	7.4231	k7/k5	-0.233963	15.0258	k1/k7	-0.335419	0.380585
27	k3/k2	0.272784	4.12362	k1/k7	-0.265037	5.87375	k2•k4	-0.330452	0.472249	k2	-0.365	0.0837861	k4/k7	-0.317206	0.73618	k1/k3	-0.173615	78.4347	k4/k3	0.256341	7.87059	k6	0.230671	16.6236	k4/k5	-0.319179	0.760531
28	k1/k7	-0.271844	4.26434	k3•k4	0.264655	5.95085	k6/k1	0.324056	0.62023	k7/k6	-0.363832	0.0887317	k7/k2	0.314899	0.810568	k3/k2	0.169437	86.6262	k1/k4	0.246524	10.829	k3/k5	-0.223268	20.7666	k6/k2	0.317857	0.803267
29	k6/k1	0.27062	4.45427	k3	0.261198	6.69154	k3/k1	0.322247	0.669222	k3/k6	-0.359027	0.112082	k2/k3	-0.312274	0.903556	k7/k2	-0.16278	101.093	k6/k5	0.246393	10.8743	k2/k7	-0.214135	27.0826	k5/k2	0.316218	0.859303
30	k3	0.262807	5.85483	k4/k7	-0.261196	6.69214	k6/k2	0.319008	0.765915	k6/k7	0.343105	0.236799	k7	0.310811	0.959509	k1•k2	-0.162347	102.098	k1/k3	0.228952	18.6199	k3/k6	-0.208987	31.3209	k3•k5	0.305522	1.32223
31	k1/k6	-0.251219	8.65729	k2	-0.259738	7.02824	k1/k4	-0.31792	0.801177	k1•k5	0.341903	0.250154	k6•k7	0.306803	1.12945	k2/k7	-0.159913	107.891	k7/k1	-0.226036	20.2997	k3/k7	-0.205546	34.459	k3/k6	-0.305017	1.34887
32	k5•k6	0.243698	11.0588	k7/k4	0.250607	9.49675	k5•k7	0.29775	1.79052	k1/k5	-0.338925	0.286306	k1	-0.303139	1.30843	k5/k4	0.159674	108.473	k7/k2	-0.222296	22.6455	k6/k1	0.197472	42.8847	k7/k2	0.295438	1.95642
33	k1•k2	-0.243675	11.0669	k7/k2	0.246443	10.857	k1•k4	-0.294994	1.98985	k2•k7	-0.320759	0.633792	k5/k3	0.296745	1.68379	k6/k2	-0.157089	114.934	k5/k7	-0.200162	41.8595	k5/k2	0.188201	54.6306	k2	-0.292615	2.17783
34	k3•k5	0.241577	11.8344	k1/k4	-0.244794	11.4414	k6•k7	0.29095	2.31884	k2•k4	-0.318356	0.701492	k6	0.296434	1.70434	k1/k2	-0.152582	126.925	k5/k2	-0.199856	42.1996	k3/k4	-0.187585	55.4973	k5/k4	0.289487	2.44944
35	k4/k6	-0.2404	12.2849	k4/k2	0.24438	11.5923	k4/k2	0.289672	2.43256	k4/k2	0.308955	1.03506	k1/k4	-0.292256	2.00327	k6	-0.139682	166.669	k1•k3	0.189916	54.6037	k5/k7	0.186884	56.4989	k6/k1	0.289327	2.46416
36	k3/k1	0.2349	14.5962	k6/k1	0.234649	15.6826	k3•k7	0.28198	3.23064	k4•k7	0.306565	1.14037	k6/k1	0.27294	4.10059	k2/k6	-0.138223	171.703	k4•k6	0.166394	96.2865	k2/k3	-0.181156	65.2478	k2•k3	-0.284698	2.92509
37	k6	0.230708	16.6048	k1/k5	-0.234609	15.7015	k7/k1	0.281125	3.33257	k2/k3	-0.306042	1.16469	k3•k6	0.271754	4.27805	k2•k3	-0.135563	181.172	k4/k2	-0.163245	103.423	k6/k5	-0.180024	67.1013	k4/k1	0.277731	3.76633
38	k6•k7	0.229912	17.0123	k3/k6	-0.227455	19.4665	k3•k6	0.265822	5.71796	k2/k5	-0.305632	1.18406	k3•k5	0.269762	4.5917	k4•k5	-0.125237	221.662	k5/k6	-0.151761	133.075	k1/k3	-0.176079	73.9054	k1/k5	-0.272797	4.4875
39	k1•k7	-0.224633	19.9415	k5/k3	0.222088	22.783	k2/k6	-0.249164	9.95003	k1/k7	-0.303114	1.30979	k4•k6	0.269031	4.71188	k5•k7	-0.123625	228.533	k4•k7	0.148868	141.501	k7/k6	-0.17605	73.9576	k7/k6	-0.268059	5.29388
40	k1/k3	-0.223304	20.744	k2•k7	-0.218953	24.9371	k1•k3	-0.242548	12.2815	k7/k2	0.302537	1.34024	k3/k6	-0.256317	7.30386	k1/k7	-0.123048	231.033	k1/k2	-0.148468	142.699	k3/k1	0.163959	98.3989	k2/k3	-0.259188	7.15895
41	k7/k6	-0.221964	21.5817	k2/k3	-0.208982	32.9884	k1•k7	-0.237117	14.5411	k4/k7	-0.302259	1.35511	k2/k6	-0.253253	8.09268	k4/k1	-0.118008	253.695	k2/k6	0.148108	143.782	k4/k5	-0.162313	102.177	k4/k6	-0.247419	10.5237
42	k5•k7	0.216473	25.3266	k2•k4	-0.208808	33.1465	k6/k4	0.232543	16.7174	k4/k6	-0.295653	1.75697	k4/k6	-0.251342	8.62215	k5/k1	0.116841	259.159	k6/k3	0.141451	164.986	k6/k2	0.160092	107.455	k1	-0.245908	11.0437
43	k1/k4	-0.212415	28.4404	k2/k5	-0.208062	33.8322	k4/k6	-0.232437	16.7708	k5/k3	0.291886	2.0319	k1•k4	-0.251104	8.69009	k5•k6	-0.114952	268.181	k2•k6	0.140104	169.549	k4/k6	-0.148055	139.928	k2/k5	-0.241842	12.5569
44	k1/k2	0.209775	30.6382	k4	0.20766	34.2064	k5•k6	0.232328	16.8265	k6/k3	0.286894	2.45629	k6/k4	0.249555	9.14474	k3/k5	-0.11396	273.006	k3/k7	-0.139084	173.071	k2	-0.146364	145.043	k2•k7	-0.235643	15.2136
45	k6/k2	0.206095	33.9415	k4/k6	-0.194504	48.5464	k3/k6	-0.227913	19.204	k7/k4	0.285938	2.54613	k1•k2	-0.227147	18.4963	k3/k6	0.112999	277.741	k4/k1	-0.136329	182.853	k1/k5	-0.143675	153.47	k2•k4	-0.212196	30.1805
46	k6/k5	-0.199197	40.9514	k7/k6	-0.190154	54.2747	k6/k5	-0.223049	22.1553	k3•k7	0.267427	4.98555	k1•k3	-0.218383	23.9649	k1/k6	-0.112424	280.598	k5	-0.118892	254.573	k2•k6	-0.140548	163.736	k2/k6	-0.205247	36.5279
47	k3•k7	0.197064	43.3519	k1	-0.187837	57.5489	k6	0.218007	25.6201	k2/k6	-0.259562	6.54379	k6/k5	-0.21736	24.6865	k2/k4	-0.110611	289.748	k6/k4	-0.100926	347.355	k1•k5	0.136199	178.871	k3/k7	-0.204208	37.5678
48	k5/k2	0.190259	51.8157	k6/k5	-0.180654	68.7517	k3•k5	0.216801	26.5146	k1/k6	-0.244604	10.7414	k2•k6	-0.216461	25.3351	k6/k5	-0.108709	299.565	k3	-0.100834	347.876	k2/k5	-0.120413	242.691	k1/k6	-0.196229	46.4185
49	k4	-0.188326	54.4558	k3/k7	-0.171276	86.0067	k1/k6	-0.215166	27.7702	k1/k4	-0.242593	11.4569	k7/k6	-0.209192	31.1425	k5/k2	-0.101387	339.485	k4/k6	0.0961391	375.444	k5/k6	-0.114231	271.682	k7/k1	0.192255	51.4417
50	k3/k6	-0.176728	72.7499	k2•k6	-0.170189	88.2151	k3	0.214613	28.2064	k3/k7	-0.222678	21.1322	k3/k4	0.203142	36.8071	k3•k4	-0.100707	343.365	k1/k6	0.0945514	385.077	k6/k7	-0.113453	275.495	k4/k7	-0.190346	54.0108
51	k4•k5	0.175485	74.9787	k7/k1	0.163515	102.796	k1•k2	-0.214135	28.5878	k1	-0.214346	26.9198	k1/k6	-0.203028	36.9214	k1•k6	-0.0937083	385	k5/k3	-0.093903	389.057	k6/k4	-0.112686	279.292	k5/k3	0.156917	119.035
52	k2•k6	-0.164632	96.8888	k3/k1	0.160837	109.158	k4•k5	0.208932	33.0344	k1•k2	-0.211267	29.3792	k4•k7	0.194089	46.8971	k1•k3	-0.0914023	399.401	k1•k6	0.0932895	392.847	k2•k3	-0.110247	291.607	k3/k1	0.150763	135.938
53	k7	0.156138	117.387	k4/k1	0.142281	162.217	k4•k7	0.205285	36.4899	k6/k5	-0.192213	49.2547	k1•k7	-0.189463	52.8894	k5/k6	0.0881146	420.516	k3•k4	0.0932774	392.922	k1	-0.109758	294.122	k1•k2	-0.14901	141.08
54	k6/k7	0.14253	157.17	k2/k6	-0.141416	165.102	k5/k3	0.20526	36.5151	k1•k6	0.187577	55.5092	k3/k1	0.184674	59.7513	k2/k1	-0.0830824	454.156	k6/k2	-0.0886132	422.502	k1/k6	-0.107978	303.401	k1/k3	-0.14016	169.36
55	k4•k6	0.138415	171.033	k2•k5	0.139362	172.104	k4/k1	0.197413	45.0042	k3•k4	0.183506	61.5318	k3•k7	0.165331	95.3366	k5/k7	0.0812536	466.773	k7/k6	-0.0827652	461.493	k1•k7	0.101572	338.434	k7/k4	0.129693	208.115
56	k1•k3	-0.13673	176.968	k7/k3	0.135556	185.672	k2•k6	-0.190183	54.235	k2•k6	-0.176087	73.8913	k1•k5	0.156174	117.293	k2•k6	-0.0800758	475.01	k6/k1	-0.0780886	494.177	k5/k4	0.100372	345.288	k1•k4	-0.129235	209.95
57	k3/k7	0.111451	285.483	k6/k4	0.128712	212.058	k1/k3	-0.163086	103.795	k3	0.163814	98.7271	k6/k7	0.153432	124.592	k4/k6	-0.0783714	487.08	k5•k7	-0.0629079	609.13	k1•k3	0.0972493	363.544	k2•k6	-0.127793	215.799
58	k1•k5	0.0965187	367.905	k1•k5	0.126866	219.622	k4•k6	0.16234	105.551	k2•k5	0.156259	117.074	k7/k3	0.146854	143.547	k1/k4	-0.0595316	631.992	k6	0.0517595	701.547	k6/k3	-0.0917827	397.002	k6/k5	-0.113446	280.61
59	k7/k1	0.0885405	417.742	k1•k2	-0.122525	238.19	k7/k6	-0.160224	110.659	k7/k3	0.152802	126.317	k3	0.135375	181.856	k5/k3	-0.055979	661.546	k3•k5	-0.048844	726.727	k4/k7	-0.0916904	397.583	k7/k3	0.109914	298.461
60	k7/k3	-0.0830287	454.523	k1/k6	-0.115356	271.276	k4/k3	-0.133033	195.097	k1•k4	-0.14464	150.401	k5/k6	0.13315	190.094	k6/k1	-0.0558301	662.799	k6•k7	0.0458909	752.626	k2•k7	-0.0775279	493.12	k1•k3	-0.108293	306.909
61	k3•k4	0.0749479	511.861	k1•k4	-0.109022	303.089	k3•k4	0.111794	288.864	k1/k3	-0.121671	237.075	k3/k7	-0.128349	208.82	k5	-0.0545179	673.891	k6/k7	0.0373388	829.696	k1•k4	0.0684594	560.757	k6/k4	0.0922508	399.316
62	k7/k2	0.0688386	557.832	k1•k3	-0.0854268	443.486	k3/k7	-0.110775	294.042	k4	0.116293	261.751	k4/k1	0.114936	268.256	k6/k4	0.0534164	683.269	k3/k6	-0.0306794	891.594	k2/k6	-0.0683338	561.728	k3/k4	-0.0911085	406.509
63	k5/k3	0.0643093	593.316	k3/k4	0.0695851	556.942	k5/k6	0.10628	317.625	k3/k1	-0.0503411	709.77	k7/k1	0.114017	272.729	k3•k6	-0.0484909	725.932	k5•k6	-0.0306141	892.208	k7/k4	0.0571368	651.842	k2•k5	0.0790114	487.623
64	k4/k2	0.0257585	935.973	k1/k3	-0.0663904	581.602	k7/k3	0.101272	345.378	k1•k7	-0.041193	791.192	k2•k5	0.109893	293.427	k1•k5	-0.0480618	729.704	k4•k5	-0.0235379	959.486	k2•k5	0.0493273	718.606	k1•k7	-0.0781313	493.873
65	k6/k3	0.0236992	955.853	k6/k7	0.058468	645.173	k4	-0.0720012	538.68	k1•k3	-0.0387053	813.951	k1/k3	-0.106399	311.797	k2•k5	-0.036956	830.1	k3•k7	-0.0232638	962.119	k2•k4	-0.0417696	785.953	k6/k7	0.0771537	500.869
66	k4/k1	0.0227036	965.502	k5/k6	0.0565247	661.272	k6/k7	0.0719199	539.288	k5/k6	-0.0371703	828.115	k3•k4	0.0866148	430.376	k3•k7	-0.0284019	910.624	k7/k3	0.0229527	965.109	k1•k2	-0.0379871	820.567	k1•k5	0.0731106	530.407
67	k2•k5	0.0209867	982.197	k6/k3	0.0422843	784.767	k1•k6	-0.0691815	560.026	k4/k3	-0.0186985	1004.55	k6/k3	0.0773608	494.321	k7/k6	0.0226803	965.728	k3•k6	0.0218325	975.894	k4/k3	-0.0251742	941.602	k6/k3	0.055903	666.463
68	k1•k6	-0.00295727	1160.49	k1•k7	-0.0359585	842.4	k2•k5	0.0558424	666.97	k3/k4	0.0170818	1020.41	k4/k3	-0.0314135	881.997	k6/k7	-0.0163933	1027.18	k7	-0.017089	1021.86	k7/k3	0.0158777	1032.25	k4/k3	0.0227042	967.499
69	k4•k7	0.00255233	1164.53	k1•k6	0.0218201	976.014	k1•k5	0.0203924	989.801	k7/k1	0.0154165	1036.79	k4	0.0194284	997.409	k3•k5	-0.00850737	1105.2	k1•k5	-0.00286493	1161.67	k5/k3	0.00467008	1143.41	k5/k6	-0.0141045	1051
70	k5/k6	0.000399931	1186.01	k4/k3	-0.00458975	1144.62	k6/k3	0.00254622	1164.82	k4/k1	0.0042243	1147.85	k1•k6	0.00067926	1183.22	k7/k1	0.00371138	1152.97	k2•k5	0.00155626	1174.61	k1•k6	0.00439629	1146.14	k1•k6	0.0127772	1064
	Clamp DI			FPG			30-min PG			60-min PG			90-min PG			120-min PG			AUCPG			MCR
Rank	parameter	r	P	parameter	r	P	parameter	r	P	parameter	r	P	parameter	r	P	parameter	r	P	parameter	r	P	parameter	r	P
1	k5•k6	0.735653	2.01752e-17	k2/k1	0.517809	5.96498e-06	k4•k7	-0.46669	0.000254864	k4•k7	-0.615688	5.99224e-10	k7	-0.624106	3.84809e-10	k2/k1	0.665014	1.52276e-12	k7	-0.634969	1.11345e-10	k7	0.550956	3.05213e-07
2	k5	0.723635	1.64417e-16	k7	-0.452633	0.000645661	k4•k6	-0.423022	0.00401385	k7	-0.61563	6.03055e-10	k2/k1	0.605354	2.93231e-09	k7	-0.625406	2.00698e-10	k4•k7	-0.614726	1.08066e-09	k3•k7	0.510888	8.80659e-06
3	k6•k7	0.716625	5.31514e-16	k3/k5	0.435551	0.00189194	k7	-0.418875	0.00511474	k2/k1	0.545625	5.87117e-07	k4•k7	-0.583728	2.60223e-08	k7/k5	0.572668	4.98207e-08	k2/k1	0.602497	3.94988e-09	k4•k7	0.500628	1.94622e-05
4	k5•k7	0.706499	2.72378e-15	k6•k7	-0.425921	0.00338158	k5•k6	-0.393382	0.0211878	k4•k6	-0.532609	1.78331e-06	k4•k6	-0.527062	3.94334e-06	k4•k7	-0.566071	9.28367e-08	k4•k6	-0.544223	9.50711e-07	k3•k4	0.395177	0.0176028
5	k7	0.70351	4.35414e-15	k4•k7	-0.423613	0.00387643	k6•k7	-0.390569	0.0246127	k6•k7	-0.517585	6.07211e-06	k6•k7	-0.523872	5.09289e-06	k3/k5	0.513352	8.48502e-06	k6•k7	-0.537475	1.67917e-06	k3	0.385069	0.0302004
6	k1/k2	0.697262	1.13968e-14	k1/k2	-0.416766	0.00577882	k5•k7	-0.387425	0.0290515	k5	-0.507234	1.36527e-05	k7/k5	0.520473	6.6694e-06	k2/k4	0.496201	3.14467e-05	k7/k5	0.515778	9.63261e-06	k1•k3	0.330916	0.408903
7	k4•k6	0.686151	5.94215e-14	k7/k5	0.395985	0.0184233	k4•k5	-0.384541	0.0337738	k1/k2	-0.496962	2.97166e-05	k1/k2	-0.491335	5.98613e-05	k1/k2	-0.491685	4.38782e-05	k5	-0.513693	1.13207e-05	k1•k7	0.324231	0.546559
8	k4•k5	0.67828	1.83252e-13	k4•k6	-0.392028	0.0227759	k5	-0.382998	0.0365876	k5•k7	-0.493788	3.75953e-05	k5	-0.490272	6.46018e-05	k6•k7	-0.489946	4.98204e-05	k1/k2	-0.505913	2.04854e-05	k5•k7	0.322146	0.597518
9	k5/k7	0.668154	7.42027e-13	k4/k2	-0.384537	0.0337812	k3•k7	-0.372912	0.0611256	k3•k6	-0.485614	6.81492e-05	k3•k6	-0.486938	8.19195e-05	k5	-0.48802	5.72947e-05	k5•k7	-0.497646	3.78628e-05	k3•k6	0.318443	0.698932
10	k3•k6	0.655433	3.98688e-12	k6/k2	-0.376025	0.0522646	k7/k6	0.370888	0.0676194	k5/k7	-0.479306	0.000106723	k5/k7	-0.473006	0.000215121	k5/k7	-0.487718	5.85615e-05	k3•k6	-0.494657	4.70885e-05	k6•k7	0.316195	0.767976
11	k4•k7	0.644624	1.56386e-11	k6	-0.367079	0.0816224	k3•k6	-0.357368	0.130503	k4•k5	-0.474884	0.000145374	k5•k7	-0.470926	0.000247569	k3/k2	-0.484471	7.3972e-05	k5/k7	-0.491093	6.09104e-05	k4	0.29216	2.01064
12	k3•k5	0.591956	5.97199e-09	k5	-0.361078	0.109275	k4	-0.353749	0.154857	k3•k7	-0.46915	0.000215658	k3•k7	-0.46852	0.000290921	k4/k5	0.477113	0.000124471	k3/k5	0.486134	8.67115e-05	k3•k5	0.291474	2.06418
13	k2/k1	-0.57626	2.87182e-08	k5/k2	-0.354773	0.147566	k1/k2	-0.352477	0.164371	k7/k5	0.460688	0.000380965	k3/k5	0.468464	0.000292024	k4•k6	-0.474595	0.000148326	k3•k7	-0.483727	0.000102723	k4•k5	0.256075	7.36357
14	k5/k2	0.557654	1.66441e-07	k5/k7	-0.347606	0.206067	k2/k1	0.351105	0.175246	k5•k6	-0.457755	0.000462383	k2/k4	0.459705	0.000520003	k2/k7	0.466449	0.000259042	k4•k5	-0.473022	0.000214884	k1•k4	0.249099	9.28246
15	k6	0.552987	2.54313e-07	k5•k7	-0.343629	0.247174	k5/k7	-0.345721	0.224692	k4	-0.452664	0.000644363	k4/k5	0.454214	0.000740599	k5•k7	-0.45981	0.000403779	k5•k6	-0.46124	0.00047052	k5•k6	0.23331	15.3314
16	k5/k4	0.547668	4.09065e-07	k4	-0.340137	0.289396	k3/k5	0.345293	0.229127	k3/k5	0.437356	0.00169337	k4•k5	-0.443401	0.00145977	k5/k1	-0.459775	0.000404707	k4/k5	0.453943	0.000753493	k4•k6	0.230364	16.7799
17	k3•k7	0.534219	1.31163e-06	k3/k7	0.339912	0.292333	k3•k5	-0.336827	0.335493	k3•k4	-0.42699	0.00317327	k3/k2	-0.434226	0.00254994	k3•k7	-0.451916	0.000676293	k4	-0.441134	0.00167803	k2•k3	0.21344	27.6247
18	k6/k2	0.525249	2.77457e-06	k6/k1	-0.339799	0.293825	k3•k4	-0.331176	0.430165	k4/k5	0.410967	0.00804891	k2/k7	0.432046	0.00290423	k3•k6	-0.445397	0.0010254	k3•k4	-0.432957	0.00275091	k2•k7	0.213392	27.6625
19	k7/k5	-0.465071	0.000250579	k7/k2	-0.337424	0.326705	k3/k6	0.329642	0.459805	k6	-0.394948	0.019481	k5•k6	-0.430005	0.00327798	k1/k4	0.436777	0.00175482	k2/k4	0.418082	0.0065453	k5	0.210935	29.6556
20	k3•k4	0.45294	0.000561927	k5•k6	-0.33708	0.331752	k4/k6	0.329202	0.468648	k5/k2	-0.393679	0.0208536	k3•k4	-0.422804	0.00499285	k4•k5	-0.426941	0.00318256	k3/k2	-0.416919	0.00699198	k2•k4	0.192669	48.6736
21	k4	0.418505	0.00472618	k3/k6	0.328698	0.478979	k6	-0.299557	1.58687	k3•k5	-0.393372	0.0211994	k4	-0.413344	0.0085532	k4/k2	-0.424906	0.0035914	k6	-0.412419	0.0090074	k4/k3	-0.192224	49.2413
22	k3/k5	-0.409033	0.00815781	k4/k5	0.318989	0.723577	k4/k5	0.293205	2.02813	k3/k2	-0.387649	0.028712	k1/k4	0.411321	0.00957642	k5/k4	-0.41802	0.00537464	k3/k6	0.408118	0.0114357	k6/k7	-0.188108	54.7608
23	k5/k1	0.384977	0.0303469	k4•k5	-0.314603	0.867934	k7/k5	0.288181	2.45295	k4/k2	-0.385248	0.0325544	k6	-0.407756	0.0116664	k1/k7	0.415436	0.00623838	k3•k5	-0.400759	0.0170745	k6/k3	-0.180627	66.1095
24	k2/k7	-0.384243	0.0315373	k3•k6	-0.312578	0.943092	k3	-0.267651	5.15344	k3/k6	0.380941	0.0406811	k5/k1	-0.398822	0.018944	k2	0.404578	0.0115137	k5/k4	-0.396787	0.0211159	k4/k7	-0.166858	92.02
25	k1•k5	0.37758	0.0445431	k3/k4	0.311091	1.00205	k6/k2	-0.247741	10.0531	k5/k4	-0.377757	0.0478709	k4/k6	0.397634	0.0201848	k5•k6	-0.399631	0.0151159	k5/k2	-0.395858	0.022183	k1•k2	0.150196	133.653
26	k2/k4	-0.377331	0.0451158	k5/k1	-0.30508	1.27626	k5/k4	-0.243491	11.5205	k6/k2	-0.367583	0.0796255	k6/k2	-0.397606	0.0202147	k5/k2	-0.399161	0.0155086	k4/k6	0.39585	0.0221918	k7/k4	0.150058	134.052
27	k3	0.371623	0.0602721	k5/k4	-0.304092	1.32738	k5/k2	-0.236826	14.2015	k2/k4	0.351035	0.175818	k3/k6	0.396681	0.0212344	k3•k4	-0.390237	0.0250487	k6/k2	-0.39447	0.0238714	k6/k5	-0.146903	143.395
28	k6/k1	0.367424	0.0743316	k2/k4	0.292715	2.06644	k3/k2	-0.192435	50.0746	k4/k6	0.347882	0.203467	k1/k7	0.392613	0.0263201	k4	-0.389357	0.026242	k2/k7	0.389228	0.0314016	k2•k5	0.13297	190.772
29	k4/k5	-0.36569	0.0809862	k2•k3	0.272066	4.41339	k1•k5	-0.191265	51.6093	k3	-0.338026	0.318069	k5/k4	-0.392605	0.0263308	k1/k5	0.388464	0.0275071	k4/k2	-0.377564	0.0568524	k1	0.125217	221.745
30	k3/k2	0.364396	0.0863089	k3/k2	-0.260849	6.51144	k1•k7	-0.160142	109.083	k5/k1	-0.333269	0.392538	k5/k2	-0.390082	0.0300395	k6/k2	-0.388204	0.0278862	k5/k1	-0.373084	0.07099	k2	0.121999	235.625
31	k7/k6	-0.357748	0.119199	k7/k6	0.258911	6.95279	k6/k1	-0.152027	130.377	k2/k7	0.323509	0.59816	k4/k2	-0.385046	0.0389491	k2•k3	0.385013	0.0329556	k3	-0.363443	0.113246	k1•k5	0.115052	267.697
32	k4/k2	0.347868	0.190112	k2/k7	0.25629	7.59169	k2/k4	0.143339	156.631	k7/k6	0.307633	1.15237	k3•k5	-0.377679	0.0565254	k3/k6	0.383484	0.035678	k1/k4	0.362666	0.11751	k6/k4	-0.113246	276.519
33	k2	-0.344702	0.220072	k4/k1	-0.253284	8.38824	k1/k6	0.141092	164.036	k1/k4	0.302846	1.39456	k2	0.374403	0.0665192	k4/k6	0.378567	0.0459363	k7/k6	0.354739	0.170485	k5/k6	-0.111285	286.32
34	k2•k3	-0.341317	0.256921	k6/k3	-0.246774	10.3716	k4/k2	-0.136233	180.96	k6/k1	-0.298206	1.67267	k6/k1	-0.372464	0.0731868	k7/k2	-0.376924	0.0499387	k1/k7	0.345368	0.261406	k5/k1	0.093416	386.806
35	k3/k6	-0.34046	0.267114	k4/k6	0.246479	10.4705	k4/k7	0.134753	186.368	k7/k2	-0.292923	2.05011	k3	-0.368229	0.0899779	k6/k1	-0.373172	0.0603347	k6/k1	-0.343508	0.284106	k4/k6	-0.0924171	393.022
36	k1/k7	-0.326105	0.504198	k3•k5	-0.245604	10.769	k2/k6	0.134197	188.427	k1/k7	0.29089	2.2148	k1/k5	0.352913	0.185483	k6	-0.366071	0.0857594	k2	0.326557	0.5927	k4/k2	-0.0901313	407.482
37	k1/k5	-0.317205	0.736212	k2/k6	0.242089	12.0441	k3/k7	0.132306	195.568	k4/k1	-0.266785	5.31094	k2•k3	0.35283	0.186191	k2/k3	0.364866	0.0909565	k1/k5	0.317571	0.860636	k7/k3	-0.0861512	433.452
38	k7/k2	0.317184	0.736856	k2	0.23364	15.6659	k5/k1	-0.131304	199.435	k2	0.262527	6.14969	k7/k6	0.34976	0.214303	k3•k5	-0.364242	0.0937608	k2•k3	0.31488	0.960198	k1/k3	-0.0839015	448.572
39	k2/k3	-0.314412	0.827124	k3•k7	-0.231356	16.7949	k1•k6	-0.130773	201.505	k1/k5	0.258535	7.04129	k2/k3	0.336514	0.386781	k2/k6	0.352849	0.161532	k7/k2	-0.303187	1.52724	k5/k4	0.0791549	481.509
40	k1/k4	-0.299839	1.49142	k2/k5	0.227222	19.019	k2/k7	0.124313	227.981	k2•k3	0.253135	8.42975	k2/k6	0.329625	0.520455	k2/k5	0.346512	0.21669	k2/k6	0.294538	2.12709	k2/k6	0.0784331	486.64
41	k2•k7	-0.288736	2.29114	k6/k4	-0.220922	22.8988	k1•k3	-0.121971	238.178	k2/k3	0.226966	19.1646	k7/k2	-0.327288	0.574699	k4/k1	-0.339127	0.302799	k2/k3	0.291117	2.41817	k3/k6	-0.0759955	504.203
42	k2•k4	-0.280742	3.08877	k1/k5	0.215988	26.3974	k1•k4	-0.113119	279.673	k1•k5	-0.226834	19.2402	k2/k5	0.31255	1.05481	k3	-0.336533	0.339905	k2/k5	0.283008	3.25735	k7/k6	-0.0738659	519.841
43	k2/k5	-0.279806	3.19691	k1/k6	0.215083	27.0862	k6/k7	-0.108506	303.197	k2/k5	0.224814	20.4288	k4/k1	-0.31181	1.08662	k2•k7	0.332491	0.406161	k4/k1	-0.281063	3.49402	k7/k1	0.0637005	598.175
44	k4/k6	-0.278285	3.38002	k1/k4	0.214837	27.2763	k5/k6	0.102841	333.886	k2/k6	0.223114	21.4782	k2•k7	0.310167	1.16033	k1	0.315918	0.822084	k1/k6	0.271395	4.9167	k6	0.0631758	602.379
45	k1/k6	-0.250246	8.93933	k7/k3	-0.20226	38.6306	k2•k3	0.1023	336.926	k4/k7	0.221463	22.5413	k1/k6	0.306903	1.32055	k1/k6	0.312545	0.94437	k2•k7	0.257598	7.84276	k3/k7	-0.0630558	603.342
46	k4/k7	-0.237861	13.3085	k3•k4	-0.202108	38.7898	k2•k5	-0.100762	345.658	k5/k3	-0.215638	26.6622	k1	0.289934	2.52698	k2•k4	0.295039	1.89055	k4/k7	0.240148	13.6892	k3/k4	0.0607769	621.791
47	k6/k4	0.235222	14.4513	k2•k7	0.198187	43.0741	k1/k5	0.0915085	401.344	k3/k7	0.202816	38.0555	k2•k4	0.272839	4.6757	k7/k6	0.292785	2.06095	k1	0.229288	19.0087	k5/k7	0.059167	634.994
48	k2/k6	-0.234455	14.799	k6/k7	-0.188532	55.3466	k2/k5	0.090708	406.415	k1/k6	0.200831	40.144	k4/k7	0.245233	11.6824	k7/k1	-0.286188	2.64269	k2•k4	0.223685	22.3962	k1/k4	-0.0591047	635.508
49	k3/k7	-0.213215	27.8018	k4/k3	-0.188391	55.5445	k1/k4	0.088264	422.145	k2•k7	0.198886	42.2827	k3/k1	-0.234333	16.3484	k4/k7	0.260551	6.57773	k1•k5	-0.216613	27.4038	k4/k1	-0.0591039	635.515
50	k6/k5	-0.207667	32.4951	k1/k7	0.181826	65.4754	k6/k4	-0.0823556	461.714	k2•k4	0.16863	89.8595	k7/k1	-0.232022	17.5237	k3/k1	-0.259366	6.8469	k5/k3	-0.197673	45.7582	k5/k3	-0.0583931	641.391
51	k6/k7	0.199395	40.7343	k7/k1	-0.172932	81.2146	k6/k3	-0.0817373	465.98	k1	0.168545	90.0379	k1•k2	0.208794	34.0284	k5/k3	-0.224736	20.4761	k3/k1	-0.193084	51.5016	k4/k5	-0.050582	707.678
52	k2•k6	-0.196048	44.5371	k2/k3	0.171176	84.6583	k1/k7	0.0798573	479.094	k2•k5	-0.158311	113.629	k1•k5	-0.196194	47.5481	k1•k2	0.222494	21.8721	k3/k7	0.188881	57.2775	k1/k7	-0.0500078	712.669
53	k1•k2	-0.195278	45.4519	k2•k4	0.160194	108.956	k6/k5	0.0798117	479.415	k7/k1	-0.145863	148.619	k5/k3	-0.1928	51.8763	k6/k5	0.201766	39.1486	k7/k1	-0.184472	63.9027	k5/k2	0.0421112	782.855
54	k1•k6	0.19486	45.9566	k5/k3	-0.146532	146.549	k2	0.0783202	489.977	k3/k1	-0.139415	169.734	k1/k3	0.178318	74.1929	k3/k7	0.198112	43.1598	k6/k4	-0.154752	126.703	k2/k5	0.0412378	790.784
55	k1	-0.193913	47.1145	k1•k5	-0.141122	163.935	k2•k6	0.069836	552.595	k6/k4	-0.139131	170.715	k6/k4	-0.164998	101.109	k7/k4	-0.197301	44.0957	k1•k2	0.152827	132.032	k2/k1	0.0340806	856.89
56	k5/k3	0.189828	52.3943	k1	0.134805	186.173	k2/k3	0.0660755	581.694	k6/k7	-0.134997	185.466	k3/k7	0.163463	104.658	k1•k5	-0.182342	64.6453	k6/k5	0.148851	143.592	k6/k2	-0.0322413	874.179
57	k1/k3	-0.187268	55.949	k1•k6	-0.131468	198.796	k5/k3	-0.0606276	625.253	k7/k3	-0.127959	212.744	k2•k6	0.159408	114.507	k1/k3	0.179346	69.5879	k2•k6	0.145036	155.404	k1/k6	0.0314706	881.457
58	k7/k4	0.183185	62.0291	k1•k2	0.107299	309.568	k7/k2	-0.0558264	664.96	k6/k5	0.120389	245.246	k7/k4	-0.153193	131.007	k2•k6	0.178979	70.2149	k6/k7	-0.143922	158.986	k2•k6	-0.0291625	903.368
59	k6/k3	0.150194	133.661	k4/k7	0.100093	349.5	k7/k1	0.0537019	682.908	k2•k6	0.114824	271.315	k6/k7	-0.149448	141.808	k1•k4	0.169313	88.4386	k1/k3	0.142871	162.429	k3/k5	-0.0285669	909.048
60	k2•k5	0.144508	150.82	k7/k4	-0.0864356	434.158	k3/k4	0.0513593	702.956	k6/k3	-0.112876	280.881	k6/k5	0.149349	142.102	k6/k4	-0.149383	137.975	k2•k5	-0.126084	225.323	k1/k5	0.0192903	998.759
61	k4/k1	0.115877	263.737	k1•k3	0.0776629	494.675	k1/k3	0.038099	821.128	k3/k4	0.100087	349.538	k1•k4	0.148016	146.114	k7/k3	-0.1491	138.808	k6/k3	-0.124803	230.76	k2/k7	0.01846	1006.89
62	k5/k6	-0.106612	310.651	k2•k5	-0.0551478	670.668	k1•k2	-0.0368016	833.077	k1•k6	-0.0987073	357.556	k6/k3	-0.136266	185.356	k1•k7	0.125145	224.438	k7/k4	-0.118056	260.989	k3/k2	-0.0180886	1010.53
63	k7/k1	0.098493	356.198	k1/k3	0.0529725	689.121	k4/k3	0.0313959	883.51	k1•k2	0.0984282	359.193	k7/k3	-0.11754	263.413	k1•k3	0.12135	240.935	k7/k3	-0.111342	293.754	k3/k1	0.0173963	1017.32
64	k7/k3	0.0800136	475.447	k1•k4	0.0429935	776.636	k2•k7	0.0303443	893.434	k1/k3	0.0889501	417.691	k1•k7	0.101133	348.826	k6/k7	-0.116243	264.488	k1•k6	-0.0858023	443.615	k7/k5	-0.016605	1025.09
65	k3/k4	-0.0749567	511.797	k3	-0.0423949	782.026	k4/k1	-0.0271476	923.807	k7/k4	-0.0770009	499.432	k2•k5	-0.0948728	385.781	k2•k5	-0.114351	273.612	k1•k4	0.0853568	446.586	k1•k6	0.0128578	1062.05
66	k1•k3	0.0707736	543.033	k2•k6	0.0378069	823.812	k7/k3	0.0255446	939.148	k4/k3	-0.0384305	818.085	k1•k3	0.0907835	411.228	k6/k3	-0.0988919	356.476	k3/k4	0.0516611	704.435	k6/k1	0.0109592	1080.86
67	k1•k4	-0.0640156	595.658	k6/k5	0.032287	875.129	k7/k4	0.0229057	964.548	k1•k4	0.0337126	861.774	k1•k6	-0.0615989	621.941	k5/k6	-0.0614349	618.696	k1•k3	0.0412179	796.093	k1/k2	-0.00366638	1153.42
68	k4/k3	-0.0513163	701.317	k1•k7	0.0286879	909.135	k1	-0.0213981	979.135	k5/k6	-0.0295345	901.1	k3/k4	0.0230158	965.524	k1•k6	-0.0391855	811.17	k1•k7	0.0320714	879.919	k2/k3	0.00266983	1163.36
69	k1•k7	0.0437942	767.666	k5/k6	0.0196201	996.404	k2•k4	0.0156102	1035.58	k1•k7	-0.022806	965.511	k5/k6	-0.00157704	1174.48	k4/k3	-0.0213172	979.919	k4/k3	-0.0104182	1087.63	k7/k2	0.00249516	1165.1
70	k3/k1	0.0145776	1045.06	k3/k1	0.00393888	1150.88	k3/k1	-0.00716336	1118.89	k1•k3	-0.000508781	1184.94	k4/k3	0.00118103	1178.37	k3/k4	0.00853069	1105.35	k5/k6	-0.00336108	1156.92	k2/k4	0.00074919	1182.52
