# Supplementary material for: Glucose Homeostatic Law: Insulin Clearance Predicts the Progression of Glucose Intolerance in Humans
Source: PLoS One. 2015 Dec 1;10(12):e0143880. doi: 10.1371/journal.pone.0143880 (PMC4666631; doi:10.1371/journal.pone.0143880)
Supplement: S5 Table — Correlation coefficients (r) for the indicated clinical indices are listed in descending order of absolute value (see Materials and Methods). P values are for testing the hypothesis of no correlation (corrected by the number of correlation calculation: multiplied by 289). (XLS) [file pone.0143880.s009.xls]

## Sheet: Sheet1
	HOMA-β			I.I.			AUCIRI120/PG120			AUCIRI10			AUCIRI10-90			HOMA-IR
Rank	index	r	P	index	r	P	index	r	P	index	r	P	index	r	P	index	r	P
1	HOMA-β	1	0	I.I.	1	0	AUCIRI120/PG120	1	0	AUCIRI10	1	0	AUCIRI10-90	1	0	HOMA-IR	1	0
2	AUCIRI120/PG120	0.669182	2.86383e-13	60-min PG	-0.624259	7.14443e-11	AUCIRI10-90	0.739069	5.87695e-18	Clamp DI	0.812493	2.59522e-25	AUCIRI10	0.756323	1.00321e-19	ISI	-0.459925	8.60455e-05
3	AUCIRI10-90	0.573144	9.43366e-09	AUCPG	-0.617966	2.35638e-10	HOMA-β	0.669182	2.86383e-13	AUCIRI10-90	0.756323	1.00321e-19	AUCIRI120/PG120	0.739069	5.87695e-18	HOMA-β	0.456302	0.000109446
4	AUCIRI10	0.549193	8.67613e-08	Oral DI	0.586775	3.78216e-09	AUCIRI10	0.602226	7.84074e-10	AUCPG	-0.62686	6.85552e-11	HOMA-β	0.573144	9.43366e-09	Matsuda Index	-0.447512	0.000244559
5	HOMA-IR	0.456302	0.000109446	Clamp DI	0.571819	1.60614e-08	Oral DI	0.571234	1.69704e-08	90-min PG	-0.611743	3.61919e-10	Clamp DI	0.557167	4.22631e-08	FPG	0.402086	0.00320895
6	FPG	-0.397335	0.00415919	90-min PG	-0.562867	5.44704e-08	120-min PG	-0.534958	4.22788e-07	120-min PG	-0.60681	3.82716e-10	I.I.	0.53916	2.97029e-07	AUCIRI120/PG120	0.317628	0.196929
7	AUCPG	-0.371906	0.018267	30-min PG	-0.555151	7.40483e-08	I.I.	0.525137	9.47164e-07	AUCIRI120/PG120	0.602226	7.84074e-10	AUCPG	-0.530538	7.22547e-07	AUCIRI10-90	0.271326	1.05494
8	120-min PG	-0.371228	0.0161462	AUCIRI10-90	0.53916	2.97029e-07	90-min PG	-0.497694	1.06106e-05	60-min PG	-0.597672	1.00388e-09	120-min PG	-0.527019	6.88056e-07	Oral DI	-0.245505	2.7166
9	90-min PG	-0.363929	0.026872	120-min PG	-0.527324	7.93186e-07	AUCPG	-0.464569	0.000104169	Oral DI	0.573718	1.34213e-08	90-min PG	-0.521377	1.50798e-06	Clamp DI	-0.237565	3.26227
10	Matsuda Index	-0.335737	0.0911495	AUCIRI120/PG120	0.525137	9.47164e-07	Clamp DI	0.441028	0.000366544	FPG	-0.551894	8.20711e-08	60-min PG	-0.513603	2.02046e-06	60-min PG	0.22925	4.3466
11	I.I.	0.334735	0.0952366	AUCIRI10	0.521997	1.21923e-06	Matsuda Index	-0.440466	0.000379481	HOMA-β	0.549193	8.67613e-08	Oral DI	0.456123	0.000141037	MCR	-0.188592	13.1351
12	Oral DI	0.324087	0.150433	ISI	0.417764	0.00146431	60-min PG	-0.402218	0.00349418	I.I.	0.521997	1.21923e-06	FPG	-0.374962	0.0133928	AUCPG	0.184287	15.59
13	60-min PG	-0.30744	0.282036	FPG	-0.385543	0.00922156	FPG	-0.378766	0.0130009	30-min PG	-0.449869	0.000187348	30-min PG	-0.363994	0.0230471	90-min PG	0.159699	27.6316
14	Clamp DI	0.288256	0.566627	HOMA-β	0.334735	0.0952366	HOMA-IR	0.317628	0.196929	ISI	0.226762	4.54421	Matsuda Index	-0.307533	0.296474	30-min PG	0.149197	33.6414
15	30-min PG	-0.285349	0.662139	MCR	0.178127	17.7517	30-min PG	-0.213315	7.1041	Matsuda Index	-0.154091	30.7408	HOMA-IR	0.271326	1.05494	120-min PG	0.123386	56.3376
16	MCR	-0.137548	42.2735	Matsuda Index	-0.108004	74.9051	ISI	0.137835	43.0962	MCR	-0.0383951	198.367	MCR	-0.117878	61.7574	I.I.	-0.0369697	202.321
17	ISI	-0.0762911	121.927	HOMA-IR	-0.0369697	202.321	MCR	-0.0100584	264.884	HOMA-IR	-0.025126	228.788	ISI	0.092313	95.6063	AUCIRI10	-0.025126	228.788
	Matsuda Index			ISI			Oral DI			Clamp DI			FPG			30-min PG
Rank	index	r	P	index	r	P	index	r	P	index	r	P	index	r	P	index	r	P
1	Matsuda Index	1	0	ISI	1	0	Oral DI	1	0	Clamp DI	1	0	FPG	1	0	30-min PG	1	0
2	HOMA-IR	-0.447512	0.000244559	Clamp DI	0.676994	5.33174e-14	AUCPG	-0.781909	3.09749e-21	AUCIRI10	0.812493	2.59522e-25	AUCPG	0.654148	3.55325e-12	60-min PG	0.781914	7.39321e-22
3	AUCIRI120/PG120	-0.440466	0.000379481	MCR	0.644938	3.65272e-12	60-min PG	-0.758273	1.61749e-19	Oral DI	0.734964	1.21631e-17	90-min PG	0.632732	4.54658e-11	AUCPG	0.777541	4.93872e-21
4	HOMA-β	-0.335737	0.0911495	Oral DI	0.604651	6.07821e-10	90-min PG	-0.745813	3.92602e-18	AUCPG	-0.716894	3.69293e-16	120-min PG	0.623696	7.61376e-11	90-min PG	0.623469	1.00352e-10
5	AUCIRI10-90	-0.307533	0.296474	AUCPG	-0.591185	3.03173e-09	Clamp DI	0.734964	1.21631e-17	90-min PG	-0.696522	8.49568e-15	60-min PG	0.61162	2.88829e-10	Oral DI	-0.59723	1.31623e-09
6	30-min PG	-0.20669	8.53006	90-min PG	-0.581198	8.07382e-09	120-min PG	-0.72718	4.65793e-17	60-min PG	-0.691348	9.35227e-15	Oral DI	-0.590183	3.34994e-09	120-min PG	0.564886	2.51763e-08
7	ISI	0.186345	14.5086	60-min PG	-0.577274	7.77073e-09	ISI	0.604651	6.07821e-10	ISI	0.676994	5.33174e-14	Clamp DI	-0.553533	7.09047e-08	I.I.	-0.555151	7.40483e-08
8	AUCIRI10	-0.154091	30.7408	120-min PG	-0.574495	1.01586e-08	30-min PG	-0.59723	1.31623e-09	120-min PG	-0.675426	9.04085e-14	AUCIRI10	-0.551894	8.20711e-08	Clamp DI	-0.528861	5.91278e-07
9	MCR	0.110964	71.1756	HOMA-IR	-0.459925	8.60455e-05	FPG	-0.590183	3.34994e-09	I.I.	0.571819	1.60614e-08	30-min PG	0.464779	7.98542e-05	FPG	0.464779	7.98542e-05
10	I.I.	-0.108004	74.9051	FPG	-0.451839	0.000165055	I.I.	0.586775	3.78216e-09	AUCIRI10-90	0.557167	4.22631e-08	ISI	-0.451839	0.000165055	AUCIRI10	-0.449869	0.000187348
11	Oral DI	0.0967197	90.3334	I.I.	0.417764	0.00146431	AUCIRI10	0.573718	1.34213e-08	FPG	-0.553533	7.09047e-08	HOMA-IR	0.402086	0.00320895	ISI	-0.398546	0.00389459
12	60-min PG	-0.0913933	98.2861	30-min PG	-0.398546	0.00389459	AUCIRI120/PG120	0.571234	1.69704e-08	30-min PG	-0.528861	5.91278e-07	HOMA-β	-0.397335	0.00415919	AUCIRI10-90	-0.363994	0.0230471
13	120-min PG	0.0514495	171.021	AUCIRI10	0.226762	4.54421	AUCIRI10-90	0.456123	0.000141037	AUCIRI120/PG120	0.441028	0.000366544	I.I.	-0.385543	0.00922156	HOMA-β	-0.285349	0.662139
14	AUCPG	-0.0503424	174.313	Matsuda Index	0.186345	14.5086	HOMA-β	0.324087	0.150433	MCR	0.315447	0.192413	AUCIRI120/PG120	-0.378766	0.0130009	MCR	-0.217334	6.16872
15	FPG	-0.0484138	177.875	AUCIRI120/PG120	0.137835	43.0962	HOMA-IR	-0.245505	2.7166	HOMA-β	0.288256	0.566627	AUCIRI10-90	-0.374962	0.0133928	AUCIRI120/PG120	-0.213315	7.1041
16	90-min PG	0.0116391	261.368	AUCIRI10-90	0.092313	95.6063	MCR	0.229861	4.40082	HOMA-IR	-0.237565	3.26227	Matsuda Index	-0.0484138	177.875	Matsuda Index	-0.20669	8.53006
17	Clamp DI	0.00640169	273.635	HOMA-β	-0.0762911	121.927	Matsuda Index	0.0967197	90.3334	Matsuda Index	0.00640169	273.635	MCR	-0.00974088	265.536	HOMA-IR	0.149197	33.6414
	60-min PG			90-min PG			120-min PG			AUCPG			MCR
Rank	index	r	P	index	r	P	index	r	P	index	r	P	index	r	P
1	60-min PG	1	0	90-min PG	1	0	120-min PG	1	0	AUCPG	1	0	MCR	1	0
2	AUCPG	0.965015	3.7275e-62	AUCPG	0.969262	3.84684e-65	90-min PG	0.956398	4.32636e-57	90-min PG	0.969262	3.84684e-65	ISI	0.644938	3.65272e-12
3	90-min PG	0.903671	4.06515e-39	120-min PG	0.956398	4.32636e-57	AUCPG	0.926917	2.54797e-45	60-min PG	0.965015	3.7275e-62	Clamp DI	0.315447	0.192413
4	120-min PG	0.826017	1.07906e-26	60-min PG	0.903671	4.06515e-39	60-min PG	0.826017	1.07906e-26	120-min PG	0.926917	2.54797e-45	Oral DI	0.229861	4.40082
5	30-min PG	0.781914	7.39321e-22	Oral DI	-0.745813	3.92602e-18	Oral DI	-0.72718	4.65793e-17	Oral DI	-0.781909	3.09749e-21	60-min PG	-0.219957	5.71936
6	Oral DI	-0.758273	1.61749e-19	Clamp DI	-0.696522	8.49568e-15	Clamp DI	-0.675426	9.04085e-14	30-min PG	0.777541	4.93872e-21	30-min PG	-0.217334	6.16872
7	Clamp DI	-0.691348	9.35227e-15	FPG	0.632732	4.54658e-11	FPG	0.623696	7.61376e-11	Clamp DI	-0.716894	3.69293e-16	AUCPG	-0.200582	10.2978
8	I.I.	-0.624259	7.14443e-11	30-min PG	0.623469	1.00352e-10	AUCIRI10	-0.60681	3.82716e-10	FPG	0.654148	3.55325e-12	HOMA-IR	-0.188592	13.1351
9	FPG	0.61162	2.88829e-10	AUCIRI10	-0.611743	3.61919e-10	ISI	-0.574495	1.01586e-08	AUCIRI10	-0.62686	6.85552e-11	I.I.	0.178127	17.7517
10	AUCIRI10	-0.597672	1.00388e-09	ISI	-0.581198	8.07382e-09	30-min PG	0.564886	2.51763e-08	I.I.	-0.617966	2.35638e-10	120-min PG	-0.17494	18.8012
11	ISI	-0.577274	7.77073e-09	I.I.	-0.562867	5.44704e-08	AUCIRI120/PG120	-0.534958	4.22788e-07	ISI	-0.591185	3.03173e-09	90-min PG	-0.162368	26.0462
12	AUCIRI10-90	-0.513603	2.02046e-06	AUCIRI10-90	-0.521377	1.50798e-06	I.I.	-0.527324	7.93186e-07	AUCIRI10-90	-0.530538	7.22547e-07	HOMA-β	-0.137548	42.2735
13	AUCIRI120/PG120	-0.402218	0.00349418	AUCIRI120/PG120	-0.497694	1.06106e-05	AUCIRI10-90	-0.527019	6.88056e-07	AUCIRI120/PG120	-0.464569	0.000104169	AUCIRI10-90	-0.117878	61.7574
14	HOMA-β	-0.30744	0.282036	HOMA-β	-0.363929	0.026872	HOMA-β	-0.371228	0.0161462	HOMA-β	-0.371906	0.018267	Matsuda Index	0.110964	71.1756
15	HOMA-IR	0.22925	4.3466	MCR	-0.162368	26.0462	MCR	-0.17494	18.8012	MCR	-0.200582	10.2978	AUCIRI10	-0.0383951	198.367
16	MCR	-0.219957	5.71936	HOMA-IR	0.159699	27.6316	HOMA-IR	0.123386	56.3376	HOMA-IR	0.184287	15.59	AUCIRI120/PG120	-0.0100584	264.884
17	Matsuda Index	-0.0913933	98.2861	Matsuda Index	0.0116391	261.368	Matsuda Index	0.0514495	171.021	Matsuda Index	-0.0503424	174.313	FPG	-0.00974088	265.536
