# Supplementary material for: Glucose Homeostatic Law: Insulin Clearance Predicts the Progression of Glucose Intolerance in Humans
Source: PLoS One. 2015 Dec 1;10(12):e0143880. doi: 10.1371/journal.pone.0143880 (PMC4666631; doi:10.1371/journal.pone.0143880)
Supplement: S6 Table — Subjects shown with a gray background (three NGT, two IGT, and three T2DM) were excluded from further analysis as outliers (see Materials and Methods). (XLS) [file pone.0143880.s010.xls]

## Sheet: data
							clamp						OGTT											mg/dL	μU/mL	ng/mL	clamp blood data (Blood Glucose）										clamp blood data （Insulin）										clamp blood data （CPR)
No	sex (male1)	age	BH	BW	BMI	type	GIR	ISI(GIR/Glu/IRI)	incremental AUC IRI(10)	clamp PAI	incremental AUC IRI(10-90)	AUC IRI(0-90)	I.I.	AUC glu(without 90 min)	AUC IRI（without 90 min）	Matuda index	AUC IRI/PG120	oral DI	2-h PG	HOMA-R	HOMA-β	QUICKI	CPRindex	FPG	FIRI	FCPR	C-PG(0)	C-PG(5)	C-PG(10)	C-PG(15)	C-PG(60)	C-PG(75)	C-PG(90)	C-PG(100)	C-PG(190)	C-PG at end	C-IRI(0)	C-IRI(5)	C-IRI(10)	C-IRI(15)	C-IRI(60)	C-IRI(75)	C-IRI(90)	C-IRI(100)	C-IRI(190)	C-IRI at end	C-CPR(0)	C-CPR(5)	C-CPR(10)
1	0	34	152.119	78.7	34.01	NGT	7.576	0.000916	317.5	29.083	3900	5477.5	0.922	18090	10425	2.809	0.576285	1.61879	135	2.834	265.3	0.327	3.902	82	14	3.2	82	172	185	191	227	225	222		69	78	14	58	53	65	57	67	73		121	106	3.2	4.7	5.1
2	1	34	172.942	98.7	33	NGT	7.168	0.000612	440	26.928	3790	5130	0.682	15390	3390	6.651	0.220273	1.46504	133	1.95	225	0.345	2.025	79	10	1.6	79	164	174	178	248	241	246	195	75	75	10	80	46	47	58	72	64	68	123	131	1.6	5.4	4.6
3	1	44	172	70	23.7	NGT	9.768	0.00137	215.5	29.5235	1456.25	2148.75	0.302	19470	7437	3.186	0.381972	1.21696	115	1.145	65.6	0.375	2.198	91	5.1	2	91	197	204	202	216	222	207	149	62	83	5.1	39.2	23.1	23	33.6	41.1	49.4	48.2	89.5	85.8	2	4.3	3.6
4	1	35	172	60	20.3	NGT	14.9	0.00158	250	39.5	3669.5	4234.5	0.508	15570	2739	9.41	0.175915	1.65536	130	0.751	52.5	0.403	1.034	87	3.5	0.9	87	188	193	189	218	214	209	123	58	82	3.5	38.7	33.1	37.1	52.9	62.5	55.3	37.3	93.6	85.8	0.9	3.4	3
5	1	41	182.987	74	22.1	NGT	11.2	0.00144	250.75	36.108	4341.5	5060.25	0.564	16680	5776.5	5.673	0.346313	1.96463	127	1.18	64.5	0.373	2.065	92	5.2	1.9	92	192	204	197	229	226	229		65	72	5.2	42.6	30.7	34.2	67.8	80.5	77.9		121.4	108.4	1.9	4.2	4
6	1	30	178.778	66.8	20.9	NGT	9.856	0.00111	503.75	55.9162	10868.2	12434	1.936	12930	9018	3.974	0.697448	2.77166	125	2.593	163.38	0.331	2.697	89	11.8	2.4	89	143	179	175	202	210	207	103	79	84	11.8	79.3	78.3	73.7	155.4	207.3	267	108.2	110.1	105.3	2.4	6.7	7.3
7	0	41	163	58	21.83	NGT	11.03	0.00132	535	70.62	2976	4051	0.47	13530	2031	7.538	0.150111	1.13154	114	1.21	113.68	0.371	2.073	82	6	1.7	82	187	206	196	220	228	219	119	91	94	6	85.5	61	48.8	39	36	49.8	26.7	89.9	89	1.7	5	4.6
8	1	60	170.346	65	22.4	NGT	12.56	0.000866	165.25	14.3106	2845.75	3488	0.564	16560	4903.5	4.261	0.296105	1.2617	108	1.387	44.372	0.364	1.604	106	5.3	1.7	106	203	215	212	233	226	232	168	115	112	5.3	28	26	27.3	48.5	44.5	53.3	51.1	138.4	129.5	1.7	3.1	3.1
9	1	22	172.992	65	21.72	NGT	10.6	0.00161	294	47.334	3453.5	4224.5	0.663	18510	6256.5	5.668	0.338006	1.91582	129	1.217	63.6	0.371	2.151	93	5.3	2	93	177	200	193	219	231	242	141	77	80	5.3	51.8	29.9	28.6	51.8	59.4	85.7	69	87.1	82.4	2	5	4.6
10	0	30	150.329	40	17.7	NGT	13.394	0.00237	186.25	44.1413	3572.75	4155	0.663	13035	3163.5	7.003	0.242693	1.69958	95	0.923	72	0.389	1.529	85	4.4	1.3	85	169	191	192	224	228	217	129	71	70	4.4	30.6	26.5	35	49.7	62.1	74.8	41.6	70.2	80.9	1.3	2.7	2.7
11	0	30	153.846	44	18.59	NGT	13.226	0.00182	207	37.674	1796.25	2372.25	0.508	13170	2829	12.256	0.214806	2.63267	94	0.83	77.684	0.396	1.22	82	4.1	1	82	198	197	189	224	247	267	177	74	85	4.1	37.2	20.7	18.1	29.6	32.1	33.4	30.8	76.8	85.3	1	3.1	2.6
12	1	23	171.152	58	19.8	NGT	7.21	0.000888	628	55.7664	3847.5	4817.5	0.665	16755	10179	6.996	0.60752	4.25021	111	0.722	97.71	0.405	1.558	77	3.8	1.2	77	212	215	213	302	242	191	140	59	74	3.8	110.8	41	38	57.3	58.5	67	49	95.4	105.4	1.2	6.8	4.8
13	0	28	157.359	46.8	18.9	NGT	10.992	0.00224	226.25	50.68	1137.75	1796	1.3	13230	3522	6.906	0.266213	1.83847	104	1.03	72	0.382	1.494	87	4.8	1.3	87	187	171	187	174	198	207	128	62	56	4.8	42.2	20.5	19.1	16.7	22	21.6	22.1	42	56.3	1.3	4	3.3
14	0	22	164.016	52	19.33	NGT	13.394	0.00154	381	58.674	3045.75	4065.75	1.167	12630	9637.5	6.576	0.763064	5.01791	58	1.384	159.75	0.364	2.405	79	7.1	1.9	79	204	209	207	260	253	263	177	96	98	7.1	67	39.7	44.1	44.3	40.5	63.4	50	84.2	88.6	1.9	4.7	4.4
15	0	23	159.018	48.5	19.18	NGT	9.366	0.00109	481.75	52.5108	3390	4699.75	1.515	13485	8092.5	5.422	0.600111	3.2538	78	1.817	194.82	0.349	2.25	80	9.2	1.8	80	209	220	224	229	228	219	119	80	88	9.2	84.2	51.9	52	47.6	42.4	84.3	64.3	66.2	98.4	1.8	5.5	5.2
16	1	24	173.805	58	19.2	NGT	11.064	0.00118	437.75	51.6545	3608	4432.75	0.807	13245	3687	9.107	0.278369	2.53511	93	0.849	91.059	0.394	2.25	80	4.3	1.8	80	179	172	179	246	242	250	142	80	86	4.3	77.2	33.6	36.7	41.4	69.6	88.6	40.9	112.9	108.7	1.8	6.3	4.9
17	0	23	166	50.3	18.23	NGT	9.576	0.00171	265.5	45.4005	3325.25	4022.75	1.339	12510	4440	5.889	0.354916	2.0901	110	1.007	78.545	0.383	1.529	85	4.8	1.3	85	199	204	204	232	221	201	119	66	70	4.8	48.5	23.6	21	45.2	76.4	83.1	37.2	74.5	80.2	1.3	3.3	2.9
18	0	28	160	48	18.75	NGT	8.598	0.00184	259	47.656	2665.25	3266.25	1.005	11955	2529	15.628	0.211543	3.306	100	0.76	76	0.402	1.481	81	3.8	1.2	81	212	215	207	253	250	240	179	59	62	3.8	45.5	24	25.2	37.1	50.3	54.9	45.6	86.7	75.2	1.2	4	3.4
19	0	50	159.013	53.2	21.04	NGT	11.406	0.00119	129.5	15.4105	2063	2885.5	0.381	14190	3438	7.765	0.242283	1.88133	92	1.825	84	0.349	1.563	96	7.7	1.5	96	181	197	200	241	245	243	170	78	87	7.7	27	20.9	23.8	33.7	43.3	49.5	44	96	110.2	1.5	2.6	2.7
20	0	25	157.316	46.7	18.87	NGT	10.62	0.00227	159.75	36.2632	1665.25	2302	3.657	11625	3511.5	6.181	0.302065	1.86706	106	1.164	73.38	0.374	1.573	89	5.3	1.4	89	196	207	200	227	226	229	156	51	68	5.3	29.9	20	17.1	22.5	40.6	43.7	38.4	72.3	68.7	1.4	3.1	3
21	0	26	165	52	19.1	NGT	10.414	0.00191	203.5	38.8685	2224.75	3049.25	1.235	12480	3709.5	9.504	0.297236	2.82493	108	1.414	124.2	0.363	1.687	83	6.9	1.4	83	164	186	180	236	239	233	192	60	68	6.9	41.1	19.9	21.6	35.9	48.9	50.2	49.8	79	80	1.4	2.8	2.7
22	0	49	160.989	56.5	21.8	NGT	6.904	0.00118	145	17.11	1003.75	1481.75	0.327	16530	2529	11.262	0.152995	1.72302	134	0.877	40.36	0.392	1.563	96	3.7	1.5	96	193	225	221	225	230	230	208	56	62	3.7	26.6	15.9	16.5	15.5	16.8	17.4	2.9	97.3	94.1	1.5	3.3	3.2
23	0	26	155.303	57.5	23.84	NGT	10.052	0.000932	158.25	14.7489	1484	1966.25	1.356	13815	4824	8.726	0.349186	3.04699	108	1.1	68.21	0.405	1.341	82	3.6	1.1	82	176	196	190	224	224	215	167	88	84	3.6	28.2	17.7	15.8	23.7	26.1	30.7	26.6	101	128.4	1.1	2.8	2.7
24	0	26	160	51.7	20.16	NGT	11.826	0.00155	194.75	30.1862	1563.5	2163.25	0.44	16095	4131	7.373	0.256664	1.89238	136	0.83	135	0.396	1.467	75	4.5	1.1	75	166	178	183	250	255	250	214	58	78	4.5	33.7	24	19.7	24.4	28.5	28.2	28.9	99	97.9	1.1	2.9	2.8
25	0	26	157.002	51	20.69	NGT	10.974	0.00139	244	33.916	4882.75	5504.75	1.15	13965	6519	5.561	0.46681	2.59593	88	0.881	68.727	0.392	1.529	85	4.2	1.3	85	215	216	208	240	225	215	105	81	86	4.2	38.7	32.8	26.7	70.2	95.2	124.7	70.1	95.3	91.7	1.3	3.9	3.8
26	1	27	164.997	56	20.57	NGT	11.464	0.00116	334.25	38.773	5131	5897.25	0.904	16515	7215	3.03	0.436876	1.32373	117	1.007	78.545	0.383	1.765	85	4.8	1.5	85	205	212	210	243	243	244	73	99	96	4.8	56.4	35.3	32.9	79.6	91.3	112.9	21.4	103	103.1	1.5	4.9	4.4
27	1	28	169.997	63	21.8	NGT	10.224	0.00136	77.5	10.54	636	929.5	0.215	16440	1785	14.989	0.108577	1.62746	127	0.486	45.474	0.436	0.976	82	2.4	0.8	82	196	198	197	237	248	252	224	59	80	2.4	15.5	7.2	6.9	10.4	14.7	14	13.8	88.1	94	0.8	2.3	2
28	0	23	161.69	62.3	23.83	NGT	5.674	0.00124	341.25	42.315	3773.25	4483.5	1.864	13635	7599	5.157	0.557316	2.87408	103	0.78	105.429	0.4	1.429	77	4.1	1.1	77	184	220	210	196	207	198	141	50	50	4.1	53.6	41.6	40.7	53.4	61.4	60.9	52.8	118.6	91.4	1.1	4.7	4.9
29	1	29	164.995	75	27.55	NGT	8.34	0.000758	602.5	45.6695	4722.25	6080.75	0.35	15645	5560.5	4.133	0.355417	1.46894	118	1.95	97.548	0.345	1.809	94	8.4	1.7	94	216	222	213	237	245	237	180	73	88	8.4	102.7	60.8	57.8	62.7	82.9	89.7	79.2	124.2	125.1	1.7	5.7	4.8
30	0	23	167.995	67	23.74	NGT	10.54	0.000882	298.75	26.3498	3182.25	4174	0.744	15555	7606.5	5.446	0.489007	2.66313	126	1.616	126	0.355	1.765	85	7.7	1.5	85	187	191	203	199	208	217	131	100	99	7.7	55	32.6	33.5	45.6	61.7	78.1	44.8	131.1	120.7	1.5	3.9	3.5
31	0	22	157.988	47	18.83	NGT	14.6	0.00212	304.5	64.554	2239.25	2867.75	1.655	12270	5503.5	10.194	0.448533	4.57235	96	0.756	58.091	0.402	1.294	85	3.6	1.1	85	195	190	196	220	214	206	125	90	98	3.6	53.4	25.8	17.9	36.9	37.6	45.9	40	78.8	70.4	1.1	4.7	3.6
32	0	23	158.98	46	18.2	NGT	10.81	0.00156	246.25	38.415	1727.5	2495.75	1.19	15975	10680	3.875	0.668545	2.59061	104	1.102	149.143	0.377	1.558	77	5.8	1.2	77	214	217	214	225	229	229	178	85	81	5.8	46.8	22.3	22.4	27.1	33.6	34.5	37.4	90.1	85.3	1.2	3.8	3.2
33	1	35	171	70	23.94	NGT	9.84	0.00120261	258.75	31.1175	2074	2926.75	0.85	14340	2469	11.7939	0.172176	2.03062	108	1.3037	139.765	0.367291	2.25	80	6.6	1.8	80	184	190	177	237	237	234	139	79	78	6.6	48.8	25.7	21.5	36	39.1	44.5	31.8	82.6	104.9	1.8	4.7	3.9
34	1	32	167	68	24.4	NGT	9.504	0.0014169	428.5	60.7142	2122.5	2803	0.77	14925	4659	8.87867	0.312161	2.77157	109	0.573827	50.4	0.422612	0.963855	83	2.8	0.8	83	188	186	190	239	243	236	195	74	82	2.8	72.3	35.2	26.5	27.8	33.9	33.8	28.6	78.4	81.8	0.8	5.3	4
35	1	41	174	69.5	22.96	NGT	8.688	0.000901731	138.75	12.5115	1876.75	2438.5	0.359016	16260	2610	7.76606	0.160517	1.24658	109	1.07926	56.4	0.378705	1.29032	93	4.7	1.2	93	188	199	193	232	230	219	165	72	74	4.7	25.6	18.4	18.7	27.5	39.3	43.3	35	118.6	130.2	1.2	2.5	2.5
36	0	26	163	56.8	21.38	NGT	13.848	0.00109308	190.25	20.7958	2689	3284.25	0.619048	14655	3039	7.96541	0.207369	1.65178	133	0.977778	64.8	0.384957	1.47727	88	4.5	1.3	88	194	209	204	223	224	235	137	109	107	4.5	34.5	20.6	17.3	54.1	46.5	32.6	33.1	136.4	118.4	1.3	3.1	2.9
37	0	43	158.4	47.1	18.8	NGT	13.19	0.00140877	519.5	73.1854	5086	5965.5	4	10770	2317.5	8.19773	0.215181	1.764	108	0.819753	72	0.396646	2.04819	83	4	1.7	83	171	194	189	203	221	216	131	77	89	4	72.4	75	80.1	61.6	59.3	63.8	26.2	107.4	105.2	1.7	5.3	6.7
38	0	25	151.23	43	18.8	NGT	8.756	0.00102322	305	31.2082	5923.75	6714.75	0.62875	16245	5926.5	5.30632	0.36482	1.93585	121	1.08	108	0.378662	1.85185	81	5.4	1.5	81	168	223	213	255	230	254	136		83	5.4	51.1	36	36.7	95.2	98.2	135.9	87.3		103.1	1.5	4	4.5
39	1	26	181	72	22	NGT	9.194	0.00123317	796.5	98.2218	5395.25	6740.75	1.13824	14820	6703.5	4.56157	0.452328	2.06333	120	1.26519	104.571	0.369057	1.66667	84	6.1	1.4	84	188	205	197	205	204	197	136	74	76	6.1	136.1	64.7	65	76.5	80.2	79.8	47.3	105.6	98.1	1.4	7.5	5.7
40	1	29	171.2	58	19.8	NGT	9.566	0.0014861	550.5	81.8096	3551.75	4471.25	0.3875	13305	4776	7.42722	0.358963	2.6661	89	0.809877	86.8235	0.397476	1.75	80	4.1	1.4	80	203	219	223	219	216	210	145	79	82	4.1	89.7	53.1	47.7	45	55.6	49.4	44.1	109.7	78.5	1.4	6.8	5.8
41	0	23	155	47	19.6	NGT	6.738	0.000949281	769.75	73.0709	5761.75	7296.5	1.27727	12180	3715.5	9.24118	0.305049	2.81902	105	1.80494	133.043	0.349172	1.97674	81	4.6	1.3	86	192	214	227	179	224	211	117	77	70	8.5	125.7	82	88.1	63.1	91.8	101.9	46.8	131.2	101.4	1.7	6.6	6
42	1	28	172	65	20.5	NGT	7.686	0.000680225	361.25	24.5731	5115.5	6052.75	1.35926	14760	6585	4.45587	0.446138	1.98793	90	1.43802	82.2857	0.361635	1.53846	91	6.4	1.4	91	214	218	221	221	213	214	150	74	88	6.4	60	43.7	40.1	72.3	95.4	122.1	84.3	119.7	128.4	1.4	4.2	4.1
43	1	26	167.1	55	19.7	NGT	12.13	0.00110837	351.5	38.9592	1492	2410.5	0.323188	15450	3072	9.44364	0.198835	1.87772	116	1.22889	141.75	0.370787	1.39241	79	6.3	1.1	79	196	202	202	228	229	225	169	99	90	6.3	66.7	26.1	24.1	25.5	23.5	28.1	21.4	137.1	121.6	1.1	4.2	3.1
44	0	30	155.2	38.8	16.1	NGT	8.04	0.00183	232.5	42.5	1760	2263	0.21	24900	5415	5.45	0.22	1.18	138	0.56	83	0.42	1.45	72	5	1.5	76	187	193	196	230	232	230	206	57	62	3	40	22	19	24	30	40	37	70	71	1.1	3.9	3.4
45	0	25	159	48	19	NGT	10.6	0.00173	132.8	23.01	1395.3	2005	0.25	19530	4184	5.8	0.214	1.24	138	1.07	100.4	0.379	1.83	97	5	1.5	82	155	182	189	231	228	226	190	91	87	5	24	20	18	23	26	33	23	80	70	1.5	3.2	3.3
46	1	25	164	50	18.6	NGT	9.62	0.0007	330	23	2051	2750	0.61	15240	4115	5.45	0.27	1.47	115	0.76	123	0.402	1.47	89	9	1.5	75	224	235	233	237	228	228	179	104	96	4	56	33	31	27	30	36	26	92	144	1.1	4.2	3.6
47	0	27	156	54.7	22.5	NGT	8.91	0.00161	189	30.37	1598.5	2129.5	1.42	14400	4491	7.6	0.312	2.37	125	0.75	80.5	0.403	1.5	94	4	1.3	80	207	250	250	221	217	215	175	86	89	4	32	24	20	23	29	29	28	101	62	1.2	3.4	3.5
48	1	27	158.5	50.8	20.2	NGT	15.54	0.00108	470.3	50.65	4415.8	5759	0.97	15210	5165	6.17	0.34	2.09	103	2.16	129.3	0.34	1.89	91	5	1.3	90	233	245	236	228	219	213	113	94	108	10	80	57	49	67	69	108	45	122	134	1.7	6.2	5.1
49	1	33	175	53.5	17.5	NGT	13.09	0.00209	439.3	91.86	2734.8	4101	0.7	17220	5853	5.49	0.34	1.87	122	2.44	112.4	0.334	2.4	91	5	1.7	96	216	247	241	208	223	228	169	90	94	10	82	42	41	40	52	62	40	125	67	2.3	6.9	6
50	1	47	170	69	23.88	NGT	8.416	0.000622	391.8	24.37	2632	3437.25	0.46	20520	4900.5	5.93	0.24	1.42	122	0.942716	82.8	0.387321	1.92771	83	4.6	1.6	83	190	218	211	221	216	209	171	90	86	4.6	60.8	48.9	39.4	34.8	35.2	42.7	38.1	145.1	157.3	1.6	6.3	5.8
51	1	33	183.001	107.3	32.04	IGT	6.298	0.000634	282.5	17.9105	5112.5	6205	0.728	20685	11130	2.061	0.538071	1.10896	172	3.634	231.4	0.352	3.247	77	9	2.5	77	191	196	199	244	241	240		60	71	9	52	36	44	76	93	129		131	140	2.5	5.8	5.5
52	1	40	162.111	77	29.3	IGT	11.26	0.000961	144.5	13.8864	2052.5	2638	0.392	19095	5209.5	3.903	0.27282	1.06482	155	1.089	65.3	0.378	1.889	90	4.9	1.7	90	211	210	207	227	229	230	159	82	88	4.9	25.9	20.7	21.1	29.1	41.5	49.3	38	116.6	133.1	1.7	3.9	3.6
53	1	51	173.168	93.5	31.18	IGT	2.866	0.00028	192.75	5.397	4903	7120.75	0.399	23985	13948.5	1.202	0.581551	0.699024	172	7.444	114.08	0.287	2.836	134	22.5	3.8	134	226	240	240	256	262	271	240	75	77	22.5	48.8	47	65	90.5	98.9	101.6	112	193.5	173.3	3.8	4.6	4.9
54	0	38	160.305	96.7	37.63	IGT	5.192	0.000399	97.5	3.89025	3985	5702.5	0.923	20070	9630	2.656	0.479821	1.2744	177	4.666	154.286	0.305	2.571	105	18	2.7	105	220	230	230	261	273	290	238	67	84	18	33	27	37	78	88	103	117	150	155	2.7	3.6	3.5
55	1	61	168.311	68.3	24.11	IGT	6.494	0.000722	582.5	42.0565	3347.5	4470	0.536	19020	7305	3.599	0.384069	1.38227	199	1.17	135	0.374	2.911	79	6	2.3	79	190	202	200	199	203	207	179	68	75	6	94	63	52	43	47	50	37	116	120	2.3	8.5	6.6
56	1	44	169.284	71.7	25.02	IGT	10.938	0.0016	365	58.4	2060	2695	0.322	16545	3195	10.397	0.19311	2.00776	158	0.637	46.957	0.415	1.628	86	3	1.4	86	245	238	229	251	261	250	238	82	59	3	60	35	30	27	29	29	24	112	116	1.4	6.5	5.5
57	0	71	149.099	58.6	26.36	IGT	6.392	0.000822	445	36.579	2647.5	3542.5		17865					149	1.049	81.818	0.38	1.529	85	5	1.3	85	199	209	208	225	230	230	191	55	54	5	74	45	34	38	42	42	38	141	144	1.3	4.4	3.7
58	1	31	176.008	75	24.21	IGT	9.432	0.000629	257.5	16.1968	3200.75	4331.25	0.241	18075	4083	7.119	0.225892	1.60813	189	2.012	166.286	0.344	2.381	84	9.7	2	84	214	215	218	226	224	225	175	83	96	9.7	50.6	30.9	28.6	47.3	72.4	90.6	71.8	147.5	156.2	2	5.4	4.2
59	1	38	174.014	83	27.41	IGT	5.198	0.000665	490	32.585	5206.5	6164.5	1.177	17805	7660.5	3.775	0.430244	1.62417	159	1.156	69.333	0.374	2	90	5.2	1.8	90	171	189	191	220	230	229	183	72	76	5.2	75.2	61.2	52.1	66.1	98.1	95	72.7	103.5	102.9	1.8	6.5	5.5
60	1	33	168	73.5	26	IGT	5.458	0.000347139	361	12.5317	8165	9993	1.06061	20145	22260	1.79612	1.10499	1.9847	151	3.46123	255.13	0.317795	3.37209	86	16.3	2.9	86	211	214	208	219	216	248	163	82	92	16.3	69.7	53.9	67.7	111.4	192	189.3	205.4	167.3	170.9	2.9	5.6	5.2
61	1	38	170	60	20.76	IGT	9.366	0.00101982	325	33.1441	2628.25	3331.25	0.491818	23340	8170.5	3.43358	0.350064	1.20197	164	0.954074	52.1379	0.386543	1.63043	92	4.2	1.5	92	216	211	217	230	224	218	146	77	82	4.2	55.1	32.4	32.2	31.3	47	57.9	51	119.5	112	1.5	4.3	3.9
62	0	27	143.4	86	41.8	IGT	5.086	0.000277696	532.5	14.7873	5700	7672.5	1.73585	16635	12480	2.14184	0.750225	1.60686	143	3.27901	288	0.320185	3.85542	83	16	3.2	83	211	213	211	229	228	233	194	92	99	16	95	71	69	92	103	103	105	177	185	3.2	7.3	6.9
63	0	37	163	56	21.07	IGT	11.138	0.0010383	221.75	23.0244	2038.5	2809.25	0.479798	19185	4870.5	6.77848	0.25387	1.72085	158	1.35556	81.3333	0.36502	1.77778	90	6.1	1.6	90	198	211	218	225	233	235	141	80	87	6.1	39.5	28	26.5	30.3	37.7	42.6	39.5	113.8	123.3	1.6	3.4	3.3
64	0	59	150.4	45.5	20.11	IGT	6.444	0.000808735	60	4.85241	1022.5	1532.5	0.257426	23940	4770	3.91198	0.199248	0.779454	178	1.37037	37.5	0.364393	1.26126	111	5	1.4	111	254	268	264	235	252	248	250	71	83	5	14	11	12	18	23	28	28	91	96	1.4	2.2	2.2
65	0	30	163.4	47.7	17.9	IGT	11.56	0.001	188.8	18.96	2618.8	2996.5	0.34	20025	5298	5.39	0.265	1.42	157	0.37	84	0.459	1.94	72	7	1.6	72	199	224	213	221	218	223	158		92	2	32	17	18	41	46	51	14		125	1.4	3.2	2.8
66	1	41	176	75	24.2	IGT	9.12	0.000643	290.3	18.65	2054	2866	0.53	19260	6016.5	3.36	0.31	1.05	186	1.33185	69.6	0.366044	2.15054	93	5.8	2	93	252	253	260	243	228	226	202	96	94	5.8	53.4	26.7	31.3	29	34.8	36.9	30.3	161.2	150.9	2	5.7	4.5
67	1	41	170	58	20.0692	IGT	10.05	0.00114	101	11.53	1309	1815	0.31	24255	7776	3.06	0.32	0.98	182	1.06	50.62	0.38	1.26	102	8	1.4	95	231	238	239	229	221	203	170	94	99	4.5	20.7	12.5	13.7	23	28.4	23.9	22	109.9	88.9	1.2	2.6	2.3
68	0	39	145	85	35.84	IGT	5.38	0.000336	197.25	6.63	2713	4440.25	0.5	20415	7641	3.23	0.37	1.21	152	4.11	174.85	0.31	3.47	92	9.6	2.9	98	221	236	237	223	226	207	176	103	87	17	49.2	31.5	31.7	54.8	64.2	79.3	56.4	177.4	183.8	3.4	5.6	5
69	1	61	168.485	79.2	27.9	T2DM	8.76	0.000875	57.5	5.03125	1415	2462.5	0.443	24645	5715	2.322	0.231893	0.538455	159	3.67	55	0.315	1.778	135	11	2.4	135	244	249	251	252	255	256		86	91	11	19	18	21	30	37	36		135	110	2.4	2.4	2.9
70	1	30	178.027	78.6	24.8	T2DM	8.304	0.00114	10	1.14	1720	2630	0.142	28005	5025	1.961	0.179432	0.351867	292	2.592	85.7	0.331	2.381	105	10	2.5	105	227	237	238	251	248	258	227	71	71	10	12	10	14	40	37	52	29	95	105	2.5	2.5	2.5
71	1	54	168.307	79.6	28.1	T2DM	10.06	0.00104	35	3.64	555	1220	0.151	23730	3390	6.378	0.142857	0.911143	188	2.04	45.8	0.343	1.78	118	7	2.1	118	202	217	221	246	249	249	240	87	96	7	12	11	9	16	16	19	15	107	101	2.1	2.3	2.5
72	0	42	153.619	74.1	31.4	T2DM	6.12	0.000526	125	6.575	1507.5	2352.5	0.286	23910	3465	5.008	0.144918	0.725752	284	2.07	68.57	0.342	1.619	105	8	1.7	105	193	237	219	251	249	244	220	84	95	8	25	24	25	28	27	29	24	114	120	1.7	2.6	2.9
73	0	59	147.394	60.2	27.71	T2DM	5.592	0.000561	100	5.61	1470	2200	0.173	26100	4185	3.554	0.160345	0.569866	255	1.81	60	0.341	1.545	123	7	1.9	105	214	227	233	269	266	270	248	94	97	7	21	19	19	24	35	35	24	121	105	1.9	2.8	2.8
74	0	30	154.795	47.3	19.74	T2DM	8.16	0.00117	105	12.285	890	1175	0.353	22575	5745	4.302	0.254485	1.09479	206	0.395	42.353	0.454	1	80	2	0.8	80	197	223	226	247	252	258	245	53	75	2	18	12	12	12	14	20	23	90	93	0.8	2	1.8
75	0	42	157.014	71.1	28.84	T2DM	3.814	0.000453	65	2.9445	1222.5	2457.5	0.269	24525	4590	4.389	0.187156	0.821428	255	2.793	195	0.327	2.299	87	13	2	87	211	211	225	224	224	223	206	46	55	13	23	19	22	29	34	38	36	140	153	2	2.7	2.5
76	1	42	171.284	72.7	24.78	T2DM	8.626	0.00105	50	5.25	697.5	1287.5	0.18	21510	6450	5.226	0.299861	1.56707	135	1.525	54	0.358	1.456	103	6	1.5	103	238	240	242	244	239	237	218	62	78	6	13	12	12	15	17	19	15	104	105	1.5	2.1	2.1
77	1	55	170.294	72.5	25	T2DM	10.12	0.000582	62.5	3.6375	920	1522.5	0.455	24345	4905	4.354	0.201479	0.877238	185	1.585	49.091	0.356	1.495	107	6	1.6	107	232	256	252	225	226	219	189	133	139	6	15	13	13	16	28	19	13	144	125	1.6	2.2	2.2
78	1	34	182.417	96.5	29	T2DM	11.118	0.000863	147.5	12.7293	1995	2682.5	0.389	18435	4125	5.544	0.223759	1.24052	178	1.378	72	0.364	1.72	93	6	1.6	93	214	222	217	246	245	240	195	83	94	6	26	25	23	33	35	43	40	129	137	1.6	2.6	3.1
79	1	62	178.193	59.6	18.77	T2DM	6.074	0.000696	15	1.044	15	210	0.019	36660	660	18.935	0.0180033	0.340892	436	0.746	8.18	0.403	0.662	151	2	1	151	241	250	247	269	250	258	258	67	90	2	5	2	2	2	2	4	5	73	97	1	1	1
80	1	58	163.79	64.6	24.08	T2DM	6.502	0.000543	62.5	3.39375	595	1107.5	0.1	31305	2835	5.422	0.0905606	0.49102	339	1.284	43.9	0.368	1.635	104	5	1.7	104	233	240	241	246	250	254		94	88	5	15	10	10	14	13	14		85	136	1.7	2	2
81	0	73	146.424	53.6	25	T2DM	4.512	0.000638	152.5	9.7295	867.5	1650	0.14	35055	3615	4.928	0.103124	0.508193	377	1.452	120	0.361	2.262	84	7	1.9	84	199	209	211	243	244	240		60	52	7	28	26	17	18	17	19		163	136	1.9	2.5	2.7
82	1	65	167.332	56	20	T2DM	8.01	0.00102	35	3.57	245	460	0.126	32160	3165	5.977	0.0984142	0.588222	334	0.563	14.1	0.424	0.702	114	2	0.8	114	221	232	235	194	195	196		85	85	2	7	6	6	5	4	4		97	92	0.8	1.1	1
83	1	58	162.992	65.3	24.58	T2DM	13.842	0.0017	55	9.35	387.5	892.5	0.067	32835	1350	7.965	0.0411147	0.327478	394	2.148	16.2	0.34	0.69	174	5	1.2	174	267	285	274	244	243	247	240	86	80	5	14	9	15	8	7	6	5		102	1.2	1.2	1.3
84	1	58	166.799	59.4	21.35	T2DM	8.158	0.00114	25	2.85	107.5	402.5	0.021	28650	750	14.517	0.026178	0.380026	329	0.88	19.28	0.392	1.092	119	3	1.3	119	227	236	231	243	238	242		83	86	3	7	5	5	4	4	4		87	83	1.3	1.5	1.5
85	0	47	158.114	59.6	23.84	T2DM	5.52	0.000795	67.5	5.36625	475	992.5	0.123	31575	2175	6.555	0.0688836	0.451532	377	1.642	25.7	0.354	1.203	133	5	1.6	133	251	261	260	259	259	264		96	103	5	16	10	10	11	12	12		123	124	1.6	1.9	1.8
86	0	57	154.552	50.4	21.1	T2DM	8.208	0.00103	57.5	5.9225	415	832.5	0.086	25365	1800	13.092	0.0709639	0.92906	285	0.978	40	0.385	1.313	99	4	1.3	99	226	234	234	238	236	240	219	69	56	4	13	9	6	10	12	11	9	63	77	1.3	1.3	1.5
87	1	66	166.296	54.7	19.78	T2DM	3.876	0.000401	97.5	3.90975	377.5	1105	0.189	32415	3960	4.69	0.122166	0.572957	374	2.126	42	0.341	1.626	123	7	2	123	256	252	256	246	249	257	260	96	93	7	23	14	13	11	11	11	11	90	104	2	3	2.7
88	1	79	164.813	49.6	18.26	T2DM	9.384	0.000652	37.5	2.445	220	437.5	0.073	31680	2520	9.693	0.0795455	0.771034	293	0.415	34.286	0.449	0.714	84	2	0.6	84	183	200	214	250	250	247	243	98	109	2	8	5	3	6	5	5	5	126	132	0.6	0.9	1
89	1	76	160.198	56.1	21.86	T2DM	6.092	0.000846	132.5	11.2095	1057.5	1640								1.049	81.818	0.38	1.882	85	5	1.6	85	234	236	225	234	241	238	237	69	61	5	25	18	16	19	20	19	17		118	1.6	3.3	2.9
90	1	64	176.99	91	29.05	T2DM	5.698	0.000538	10	0.538	140	600	0.111	22320	1665	8.216	0.0745968	0.612887	273	1.593	27.273	0.356	1.783	129	5	2.3	129	224	228	227	228	227	225	222		79	5	7	5	7	7	6	7	6		134	2.3	2.5	2.5
91	0	62	148.005	58.4	26.66	T2DM	5.172	0.000605	90	5.445	802.5	1072.5	0.067	22185	975	11.37	0.0439486	0.499696	270	0.479	21.176	0.437	0.928	97	2	0.9	97	225	228	211	254	256	255	252	69	75	2	15	12	10	13	13	13	14	105	114	0.9	1.7	1.8
92	0	52	159.892	56.5	22.1	T2DM	4.12	0.000447	47.5	2.12325	270	587.5	0.014	28455	360	33.806	0.0126516	0.427698	297	0.933	17.143	0.388	0.873	126	3	1.1	126	260	271	269	246	243	244	231	78	83	3	10	8	7	6	6	6	5	113	111	1.1	1.4	1.7
93	1	69	162.894	73.5	27.7	T2DM	8.091	0.000652	97.5	6.357	1627.5	2805	0.53	26220	5715	3.054	0.217963	0.66566	296	3.141	100.47	0.322	2.83	106	12	3	106	195	203	200	239	241	225	224	98	85	12	24	27	30	34	34	32	26	141	146	3	3.4	4.4
94	1	60	168.443	71.5	25.2	T2DM	4.11	0.000307	32.5	0.99775	1225	2157.5	0.185	29310	4050	3.181	0.138178	0.439545	374	3.333	50	0.319	1.407	135	10	1.9	135	220	250	244	247	242	247	230	95	100	10	13	17	16	34	25	25	22	153	134	1.9	2.1	2.2
95	1	71	151.338	56.8	24.8	T2DM	3.348	0.00029	52.5	1.5225	805	1307.5	0.019	32985	2790	8.958	0.0845839	0.757703	447	1.42	34.615	0.362	1.391	115	5	1.6	115	200	216	216	252	249	236	230	103	93	5	12	12	17	13	13	22	11	127	124	1.6	2	2.2
96	1	20	164.879	73.4	27	T2DM	3.39	0.00038	10	0.38	227.5	867.5	0.036	33060	2745	2.145	0.0830309	0.178101	309	2.765	25.979	0.328	1.063	160	7	1.7	160	282	290	285	232	229	235	228	85	85	7	8	9	12	8	9	12	8	99	105	1.7	1.8	1.9
97	1	65	171.499	59	20.06	T2DM	12.448	0.00108	47.5	5.13	775	1002.5	0.528	22215	2790	8.629	0.125591	1.08372	277	0.51	17.56	0.431	1.25	104	2	1.3	104	154	226	220	239	244	260	250	90	132	2	6	13	10	12	14	11	7	97	85	1.3	1.4	2.1
98	1	63	166.314	79.8	28.85	T2DM	5.792	0.000484	95	4.598	1907.5	2542.5	0.259	27180	5955	3.758	0.219095	0.823359	291	1.525	54	0.358	1.748	103	6	1.8	103	229	245	240	257	261	262	246	77	82	6	17	22	21	32	38	37	36	151	146	1.8	2.7	3.2
99	1	54	167.107	77.1	27.61	T2DM	6.27	0.000554	55	3.047	702.5	1477.5	0.174	27555	3525	4.557	0.127926	0.582959	314	2.054	70.244	0.342	2.115	104	8	2.2	104	218	242	232	238	243	240	237	78	87	8	15	16	14	17	19	21	18	126	130	2.2	2.8	3.1
100	0	61	155.158	52	21.6	T2DM	6.092	0.00113	77.5	8.7575	532.5	880	0.189	21405	2100	9.883	0.0981079	0.969601	236	0.785	25.116	0.4	1.132	106	3	1.2	106	222	224	230	244	253	251	241	80	83	3	12	16	17	5	6	9	8	87	62	1.2	1.7	1.8
101	1	35	171.4	92.2	31.4	T2DM	8.902	0.000667116	62.5	4.16948	1590	2552.5	0.122449	26595	5670	3.09022	0.213198	0.658829	253	2.66667	80	0.329661	2.12963	117	10	2.3	108	199	227	229	252	250	250	226	63	96	10	19	17	18	32	39	47	41	114	139	2.3	2.9	2.9
102	1	67	157.7	62.4	37.2	T2DM	5.704	0.000342274	220	7.53003	2062.5	3002.5	0.26	24330	7785	2.27	0.32	0.73	238	1.75802	110.769	0.350572	2.58427	89	8	2.3	89	211	214	216	229	232	231	229	82	101	8	41	30	34	29	46	29	41	159	165	2.3	4.7	4.4
103	0	64	153.6	58.8	24.8	T2DM	8.316	0.000745161	30	2.23548	335	725	0.186047	20340	1755	10.9571	0.0862832	0.945418	148	1.19506	24.8276	0.372461	1.07438	126	6	1.8	121	248	252	254	252	249	249	227	114	93	4	8	8	8	8	9	8	7	114	120	1.3	1.4	1.6
104	0	62	145.2	76.1	36.1	T2DM	5.022	0.000250224	357.5	8.94552	8590	10027.5	0.462687	22320	14175	1.6305	0.635081	1.0355	200	2.63704	166.154	0.330189	3.82022	109	11	4.4	89	201	217	226	228	230	225	188	88	90	12	57	65	80	117	171	175	270	179	223	3.4	6.6	7.3
105	1	35	170.8	109.9	37.6	T2DM	5.902	0.000430834	37.5	1.61563	2292.5	3320	0.313253	26520	6840	2.58499	0.257919	0.666716	252	2.87901	92.093	0.326084	2.92453	137	14	3.4	106	192	205	216	239	243	254	251	94	103	11	15	18	21	51	45	53	50	131	133	3.1	3.2	3.6
106	0	41	183.2	76.8	22.9	T2DM	6.08	0.000921	75	6.9	853	1288	0.2	23025	4815	5.7	0.21	1.19	264	0.84	65	0.4	1.53	85	4	1.3	85	190	216	194	245	248	248	249	82	75	4	16	10	9	17	18	19	21	108	88	1.3	2.1	2
107	1	60	168	78.8	27.9	T2DM	4.23	0.000369	300	11.1	1885	2635	0.54	20220	3675	3.94	0.18	0.72	169	1.01	95	0.38	2.2	82	5	1.8	82	193	217	219	255	258	258	241	83	85	5	49	37	31	27	28	25	48	123	135	1.8	4.5	4.6
108	0	50	152	62.2	40.5	T2DM	5.71	0.000549	52.5	2.9	1355	2038	0.14	27105	4140	3.52	0.15	0.54	261	2	48	0.34	1.81	116	7	2.1	116	195	224	224	248	246	244	237	94	100	7	12	18	19	27	26	26	27	121	104	2.1	2.3	3
109	0	42	159.4	80.8	31.8	T2DM	4.87	0.00027	442.5	11.99	6665	8817.5	0.79	26355	25080	0.82	0.952	0.78	219	4.22	253.3	0.309	4.33	90	19	3.9	90	207	215	210	225	225	224	226	76	101	19	80	74	86	98	105	178	164	175	178	3.9	7.5	7.6
110	0	61	151.8	69.2	30	T2DM	8.27	0.00106	75	7.95	765	1200	-0.03	23760	1365	9.96	0.06	0.57	183	0.9	51.4	0.39	0.99	91	4	0.9	91	183	205	212	226	228	224	208	77	65	4	15	12	11	15	14	16	14	161	120	0.9	1.6	1.6
111	0	63	148.6	52.3	23.7	T2DM	7.33	0.00072	240	17.23	2797.5	4297.5	0.36	23850	6570	1.99	0.275	0.55	206	3.94	98.8	0.312	4.56	129	18	5.4	114	233	256	252	234	231	230	177	78	88	14	47	44	44	52	51	51	35	106	116	5.2	7.4	8
112	1	73	175.1	72.1	23.5	T2DM	6.35	0.00093	80	7.43	525	1145	0.18	22185	3105	6.57	0.14	0.92	245	1.53	54	0.358	1.55	103	6	1.6	103	207	217	221	238	236	234	220	99	95	6	16	18	15	10	12	14	12	127	72	1.6	2.2	2.4
113	1	62	168.9	76.4	26.8	T2DM	6.39	0.00051	-15	-0.76	1687.5	2842.5	0.2	22920	3915	5.16	0.171	0.88	271	3.47	104	0.318	2.5	114	7	2	108	246	251	256	223	224	227	204	87	90	13	11	11	18	47	39	34	32	138	140	2.7	2.4	2.4
114	1	50	174.1	73.6	24.3	T2DM	6.16	0.00044	139	6.1	2233.5	3452.5	0.06	21420	3270	4.93	0.15	0.75	161	3.35	86.4	0.319	1.77	121	7	2	113	265	276	275	240	237	238	217	93	101	12	42	39	37	36	45	45	31	162	139	2	3.7	4.1
115	1	28	184.7	123.7	36.3	T2DM	6.97	0.0006	172.5	10.29	2027.5	3460	0.61	15780	2100	7.49	0.133	1	152	3.18	173.8	0.322	2.72	92	14	2.5	92	216	198	227	247	253	255	219	85	84	14	42	27	38	39	39	50	38	135	139	2.5	4.3	3.9
116	1	31	175.8	83.6	27.1	T2DM	10.46	0.00114	55	6.29	545	870	0.06	18555	840	18.1	0.05	0.82	186	0.62	51.4	0.416	1.79	94	3	1.5	84	218	221	218	271	270	262	225	95	104	3	12	7	7	9	12	19	14	112	88	1.5	2.3	2
117	0	65	154.1	61	25.7	T2DM	3.82	0.00041	27.5	1.12	525	1362.5	0.1	28830	2895	4.31	0.1	0.43	329	2.44	68.9	0.334	1.64	194	14	3	110	222	243	246	211	224	223	223	77	83	9	13	12	12	17	18	18	19	133	113	1.8	2	2.1
118	0	60	158.8	61.9	24.5	T2DM	5.66	0.00069	95	6.53	647.5	1102.5	0.05	34425	2715	3.93	0.079	0.31	374	1.07	32	0.379	1.11	136	5	1.9	108	240	249	251	207	220	228	211	62	80	4	18	14	13	12	11	11	10	107	103	1.2	2.1	2.2
119	1	76	165.5	54.3	19.8	T2DM	7.78	0.00078	90	6.98	732.5	1002.5	0.13	20175	1035	27.09	0.051	1.39	205	0.42	32.7	0.448	1.29	85	2	1.1	85	246	241	258	232	225	224	98	84	84	2	17	8	10	11	13	13	7	113	118	1.1	2.1	1.9
120	0	58	156.2	61.6	25.2	T2DM	4.64	0.00025	35	0.89	1062.5	1457.5	0.15	28500	3600	5.22	0.126	0.66	316	0.99	38.9	0.384	1.1	100	4	1.1	100	269	262	274	238	238	238	223	138	108	4	9	8	11	18	24	25	21	146	169	1.1	1.4	1.4
121	1	53	165.3	60.7	22.2	T2DM	5.83	0.00074	55	4.1	1147.5	1742.5	0.01	27375	1845	8.9	0.067	0.6	291	1.51	55.4	0.359	1.47				102	173	203	219	263	236	228	206	76	76	6	13	14	13	25	24	21	19	123	103	1.5	2	2.1
[truncated: 160 more columns]
