# Supplementary material for: Glucose Homeostatic Law: Insulin Clearance Predicts the Progression of Glucose Intolerance in Humans
Source: PLoS One. 2015 Dec 1;10(12):e0143880. doi: 10.1371/journal.pone.0143880 (PMC4666631; doi:10.1371/journal.pone.0143880)
Supplement: S7 Table — Subjects shown with a gray background (three NGT, two IGT, and three T2DM) were excluded from further analysis as outliers (see Materials and Methods) (XLS) [file pone.0143880.s011.xls]

## Sheet: bestIndvs
No	type	k1	k2	k3	k4	k5	k6	k7	Y0	X0	RSS
1	NGT	0.041079	0.0372	0.0038344	0.071357	0.11041	8459.1	0.35972	0.37696	4.9202e-06	0.23643
2	NGT	0.046069	0.02344	0.0025595	0.079397	0.093205	9043.8	0.24374	0.19962	2.0573e-06	0.19525
3	NGT	0.040781	0.021596	0.0039325	0.13831	0.077898	5009.7	0.34175	0.25	3.8873e-06	0.15274
4	NGT	0.041776	0.015502	0.0029344	0.1675	0.077327	9354.8	0.34655	0.16758	1.3852e-06	0.056449
5	NGT	0.031093	0.014254	0.0029333	0.13945	0.054901	5.9909	0.27671	0.21588	0.0019784	0.11489
6	NGT	0.044054	0.018483	0.0045649	0.21007	0.059816	4769.4	0.2674	0.19757	2.4778e-06	0.37855
7	NGT	0.36696	0.038039	0.0062419	0.20185	0.62707	7232.4	0.42302	0.045023	3.9037e-06	0.12561
8	NGT	0.022967	0.0090789	0.0031441	0.15168	0.044689	0.040446	0.2405	0.20608	0.22771	0.096943
9	NGT	0.030893	0.012475	0.0040871	0.11339	0.11378	9.8969	0.42161	0.22548	0.0025922	0.29968
10	NGT	0.035694	0.01991	0.0050314	0.17913	0.10458	7198.7	0.52535	0.2732	3.9692e-06	0.236
11	NGT	0.034799	0.032663	0.0061861	0.25639	0.044661	9134.9	0.41771	0.44955	2.1979e-06	0.12637
12	NGT	1045.2	0.010045	0.0020262	0.13938	2562.2	8946.3	0.29428	3.9391e-06	1.1281e-06	0.42096
13	NGT	0.10847	0.066863	0.0099696	0.25339	0.23617	9881.9	0.72607	0.26211	6.2643e-06	0.23843
14	NGT	0.065147	0.057052	0.006427	0.20728	0.11841	6326.5	0.46352	0.31369	5.8713e-06	0.25798
15	NGT	0.078891	0.034098	0.0077847	0.15229	0.19793	5869.9	0.45751	0.21611	7.2873e-06	0.40191
16	NGT	0.052497	0.014913	0.0031676	0.17537	0.093893	9820.3	0.31994	0.12978	1.2409e-06	0.26877
17	NGT	0.036696	0.022925	0.0036294	0.14702	0.11193	9333.1	0.48914	0.25241	3.0273e-06	0.35108
18	NGT	0.030267	0.014163	0.002769	0.12933	0.087521	8883.9	0.43728	0.21898	2.1573e-06	0.18378
19	NGT	0.029665	0.036955	0.006881	0.18049	0.034891	5055.7	0.31725	0.63532	4.3846e-06	0.055857
20	NGT	0.029749	0.031153	0.0054338	0.14481	0.071363	1899.3	0.48619	0.49943	1.8765e-05	0.15368
21	NGT	0.024998	0.029019	0.0046124	0.10727	0.074376	5134.1	0.45943	0.53277	7.7182e-06	0.17445
22	NGT	0.10744	0.99608	0.0051741	0.21159	0.0015914	7741.8	0.24036	5.7435	1.1806e-06	0.14139
23	NGT	0.01657	0.013757	0.0017974	0.16003	0.024198	0.068404	0.27922	0.32352	0.11445	0.074956
24	NGT	0.014244	0.02023	0.0029545	0.16165	0.026392	0.030706	0.31718	0.54628	0.46953	0.12769
25	NGT	0.031185	0.010426	0.0029596	0.18721	0.11134	0.063287	0.50185	0.15181	0.26708	0.28218
26	NGT	0.046154	0.013351	0.0029644	0.14863	0.12333	8298.9	0.37763	0.13018	1.9346e-06	0.42833
27	NGT	0.31943	1.9899	0.0023139	0.18576	0.0018731	7526.3	0.21742	2.9636	7.3756e-07	0.07211
28	NGT	0.026624	0.0073157	0.001515	0.089727	0.089591	7378.5	0.33619	0.12972	1.5751e-06	0.13942
29	NGT	0.050524	0.010273	0.0031998	0.077006	0.1914	8641.9	0.33611	0.11791	2.6115e-06	0.29206
30	NGT	0.029299	0.020346	0.0042447	0.14285	0.055259	2863.5	0.31219	0.33182	6.4035e-06	0.14401
31	NGT	0.039769	0.017659	0.0039758	0.17061	0.12352	4420	0.58564	0.21661	6.0531e-06	0.28211
32	NGT	0.017422	0.013824	0.0030911	0.080449	0.07923	7930	0.54767	0.44497	4.4458e-06	0.21256
33	NGT	0.03692	0.042194	0.0050495	0.18831	0.043362	3041.3	0.31582	0.45825	6.5335e-06	0.12713
34	NGT	0.87559	0.016658	0.0024054	0.16908	1.7722	5168.1	0.39583	0.0076456	2.6217e-06	0.31766
35	NGT	0.025059	0.0091954	0.0023471	0.12318	0.045703	0.08105	0.23667	0.18693	0.10541	0.057538
36	NGT	0.030472	0.020434	0.0030012	0.21156	0.034366	0.2619	0.29077	0.27914	0.036629	0.087513
37	NGT	0.12497	0.01718	0.0031012	0.18606	0.24917	9863.3	0.39685	0.059318	1.4985e-06	0.10146
38	NGT	0.034903	0.013612	0.0028238	0.16163	0.086638	0.14417	0.35959	0.16492	0.099106	0.19268
39	NGT	0.91381	0.017422	0.003739	0.16473	1.6434	9765.3	0.33882	0.0092408	1.5551e-06	0.24492
40	NGT	0.094364	0.013016	0.0022527	0.13025	0.23108	9457	0.38043	0.061529	1.5035e-06	0.34935
41	NGT	0.080148	0.021841	0.0040135	0.14177	0.21351	9745.4	0.36855	0.11183	2.4501e-06	0.36667
42	NGT	0.21777	0.31428	0.00023219	0.089629	0.20337	0.0142	0.29149	0.071444	1.0232	0.33867
43	NGT	0.040378	0.036029	0.0038175	0.18933	0.027553	6152.3	0.22445	0.37433	1.6764e-06	0.19807
44	NGT	0.020177	0.014304	0.0016126	0.094484	0.076944	8101.3	0.50033	0.27475	2.6095e-06	0.22581
45	NGT	0.024106	0.033897	0.0030376	0.11706	0.05308	6516.5	0.46665	0.54947	4.4757e-06	0.09843
46	NGT	0.04095	0.012061	0.0014525	0.12775	0.069241	8797.4	0.29239	0.1173	9.2321e-07	0.16596
47	NGT	0.040978	0.018005	0.0027878	0.15309	0.089192	3910.8	0.43768	0.19434	4.4322e-06	0.15357
48	NGT	0.093416	0.030732	0.0049971	0.14123	0.13693	8727.6	0.26634	0.14515	2.2774e-06	0.317
49	NGT	0.1409	0.061128	0.0064245	0.17796	0.13557	9912.8	0.30718	0.18126	2.479e-06	0.35998
50	NGT	0.028554	0.008337	0.0011122	0.088837	0.055666	9644.5	0.23118	0.12145	7.0098e-07	0.15952
51	IGT	0.017084	0.0025639	0.0012562	0.04851	10000	0.0062872	8836.3	0.056805	90350	0.16587
52	IGT	0.02764	0.01146	0.0027107	0.14136	0.04009	0.085976	0.22683	0.2083	0.097126	0.069349
53	IGT	0.012202	0.010705	0.0026141	0.034482	0.034389	4054.2	0.15154	0.51239	4.3463e-06	0.085418
54	IGT	0.012647	0.0080722	0.0047194	0.056701	0.085547	0.027027	0.30193	0.40986	1.2973	0.028075
55	IGT	0.052777	0.0085195	0.0019691	0.072382	0.2087	9697.6	0.34914	0.083647	1.8001e-06	0.31523
56	IGT	0.03759	0.0090215	0.0016712	0.13948	0.070255	9151.1	0.29443	0.10839	8.3209e-07	0.29745
57	IGT	0.021258	0.010103	0.0018101	0.10436	0.037297	9759.7	0.24644	0.22943	8.7675e-07	0.24267
58	IGT	0.022943	0.0097935	0.0035145	0.095025	0.060531	0.04541	0.23332	0.23936	0.31907	0.1239
59	IGT	0.048492	0.0092816	0.0018242	0.076442	0.20414	9812.5	0.35174	0.086566	1.8009e-06	0.1756
60	IGT	0.022998	0.0063506	0.0030757	0.080103	10000	0.012704	15599	0.12379	97440	0.15606
61	IGT	0.034358	0.010992	0.0019728	0.11595	0.065176	3989.2	0.27746	0.14962	2.4445e-06	0.15246
62	IGT	0.033181	0.016907	0.0030016	0.065468	0.072745	7825.2	0.20912	0.24862	2.3112e-06	0.1309
63	IGT	0.031658	0.026774	0.0049205	0.19241	0.03354	1.1946	0.2824	0.41655	0.011695	0.076766
64	IGT	0.0052306	0.0048287	0.0018167	0.059992	0.034657	0.019501	0.33947	0.51017	0.90667	0.10721
65	IGT	0.028683	0.0069814	0.0011622	0.17139	0.057071	0.1629	0.36217	0.10153	0.035572	0.169
66	IGT	0.033756	0.01447	0.0011666	0.087797	0.04365	7657.5	0.18539	0.15281	8.7107e-07	0.15217
67	IGT	0.027891	0.013683	0.002494	0.12579	0.053307	0.047331	0.2971	0.2282	0.25702	0.10036
68	IGT	0.054676	0.031171	0.003875	0.089692	0.065958	0.049832	0.17382	0.24375	0.32262	0.067975
69	T2DM	0.01048	0.010533	0.0034726	0.062052	0.028171	0.030626	0.22068	0.6383	0.58714	0.059642
70	T2DM	0.020399	0.021876	0.0040444	0.085942	0.053886	0.025583	0.27376	0.48384	1.0191	0.079598
71	T2DM	0.085905	0.3534	0.0050832	0.14251	0.00613	0.03541	0.19726	2.1052	0.36445	0.029474
72	T2DM	0.086423	0.34752	0.0028901	0.086211	0.0072552	3779.8	0.2063	1.8957	3.6387e-06	0.070108
73	T2DM	0.081837	0.39568	0.0021874	0.075025	0.0053301	9447.6	0.21223	2.3035	1.2996e-06	0.098428
74	T2DM	0.0078113	0.002789	0.00123	0.12342	0.04402	0.010709	0.33156	0.16198	0.66582	0.14323
75	T2DM	0.11265	0.53313	0.0032363	0.071884	0.0060215	2848	0.1638	2.3113	4.8868e-06	0.037421
76	T2DM	0.084505	0.32022	0.0042188	0.14229	0.0059982	0.030369	0.19523	1.8599	0.36735	0.025497
77	T2DM	0.16508	0.48979	0.0020555	0.087569	0.0038713	8101	0.14908	1.6046	7.668e-07	0.05875
78	T2DM	0.030961	0.017238	0.0030884	0.15914	0.039356	0.036421	0.2124	0.23636	0.2554	0.050845
79	T2DM	0.04935	0.35087	0.0019471	0.1551	0.00050666	0.0049702	0.10423	4.2415	0.43238	0.032642
80	T2DM	0.044096	0.22803	0.0045234	0.20719	0.0012144	0.0062102	0.097837	2.962	0.5792	0.079068
81	T2DM	0.14763	0.58032	0.0011382	0.082407	0.0056836	0.043468	0.16043	1.2122	0.1585	0.052099
82	T2DM	0.27334	1.6006	0.001505	0.12209	0.0012511	0.082676	0.20813	3.4301	0.051905	0.02892
83	T2DM	262.88	2181.3	0.0061624	0.1688	0.0016039	0.12292	0.19275	5.891	0.076866	0.028122
84	T2DM	0.35706	2.3666	0.0032848	0.15818	0.0020701	0.03696	0.23164	3.8585	0.21611	0.015834
85	T2DM	0.82159	9.4669	0.0039744	0.13847	0.00093459	7656.4	0.18273	7.8839	9.6236e-07	0.032892
86	T2DM	0.1501	0.83925	0.0045511	0.16977	0.006395	0.059398	0.33767	2.743	0.29532	0.063239
87	T2DM	0.1629	1.2334	0.0038497	0.093386	0.0032608	9900.4	0.21049	4.3449	1.431e-06	0.053994
88	T2DM	0.084223	0.3305	0.001099	0.16673	0.0013153	0.022196	0.14599	1.6818	0.099661	0.024086
89	T2DM	0.43698	2.3311	0.0017887	0.077651	0.0025649	1069.5	0.16841	2.7821	6.6723e-06	0.092489
90	T2DM	0.18797	0.85462	0.002113	0.091588	0.0020401	0.049576	0.14817	2.71	0.11152	0.016964
91	T2DM	0.19861	1.1593	0.00081834	0.093445	0.0012594	0.12511	0.20556	2.8635	0.028825	0.071279
92	T2DM	0.44392	3.7676	0.0014267	0.0821	0.00098618	145.24	0.20102	5.4115	3.6744e-05	0.030471
93	T2DM	0.019118	0.049422	0.0041153	0.10235	0.011461	0.028612	0.16294	1.1686	0.46808	0.05174
94	T2DM	0.15525	0.95661	0.0025734	0.059679	0.002416	446.8	0.14105	3.8157	2.0633e-05	0.041664
95	T2DM	0.11178	0.56286	0.0013162	0.059238	0.0023059	9598.2	0.16013	2.7341	6.5684e-07	0.034274
96	T2DM	0.074272	0.63694	0.0044128	0.093083	0.0022233	0.02435	0.19067	5.7172	0.522	0.021363
97	T2DM	0.83476	5.2735	0.0017253	0.17444	0.0014613	0.02964	0.21043	2.9691	0.14638	0.095377
98	T2DM	0.0074894	0.0042118	0.0010626	0.049649	0.025706	0.031149	0.18847	0.29132	0.24041	0.106
99	T2DM	0.1977	0.7817	0.0027653	0.081556	0.0047895	0.059723	0.15973	2.0523	0.16458	0.035249
100	T2DM	0.68022	4.4986	0.0025917	0.15528	0.0034566	2459.8	0.31019	3.0944	4.3483e-06	0.10175
101	T2DM	0.01374	0.0078481	0.0031015	0.077484	0.056123	0.013792	0.23128	0.29647	1.2064	0.065323
102	T2DM	0.5048	1.6661	0.0018767	0.073129	0.0036381	8084.7	0.12502	1.6661	7.4974e-07	0.13503
103	T2DM	0.09072	0.78433	0.0030308	0.17284	0.0014812	0.071954	0.19558	4.4014	0.090603	0.029712
104	T2DM	0.019828	0.0019869	0.0013381	0.056305	10000	0.0099818	11543	0.051303	51397	0.17184
105	T2DM	0.015581	0.010795	0.002439	0.056549	0.056733	0.024722	0.2289	0.3337	0.7658	0.048271
106	T2DM	0.21383	1.2713	0.0023993	0.14259	0.0033715	0.052439	0.2371	2.6046	0.16746	0.093623
107	T2DM	0.01281	0.0084186	0.00064784	0.040251	0.026188	9952.8	0.19472	0.27539	7.2462e-07	0.24301
108	T2DM	0.18263	0.80854	0.0028761	0.090947	0.0052982	0.075187	0.20951	2.2877	0.16121	0.079066
109	T2DM	0.017975	0.011737	0.0021807	0.036348	0.066707	1988.7	0.20724	0.33162	1.1124e-05	0.25097
110	T2DM	0.17599	0.75357	0.0025052	0.21771	0.0021065	0.077698	0.16407	1.9351	0.052464	0.065481
111	T2DM	0.041061	0.051363	0.0066656	0.10377	0.062868	1968.8	0.30944	0.59404	1.8969e-05	0.075679
112	T2DM	0.12684	0.60366	0.0027499	0.12169	0.0045091	0.037702	0.20746	2.1737	0.25997	0.098467
113	T2DM	0.018847	0.025456	0.0042178	0.077657	0.022943	0.035783	0.17862	0.72291	0.4635	0.051332
114	T2DM	0.14396	0.37535	0.0027235	0.072353	0.0084272	9720.2	0.14034	1.2336	1.0695e-06	0.10883
115	T2DM	0.13079	0.24432	0.0034717	0.090665	0.026378	0.038756	0.16897	0.6452	0.43913	0.071667
116	T2DM	0.15	0.43124	0.0014529	0.14809	0.0052928	4004.1	0.20264	1.0255	1.3556e-06	0.083712
117	T2DM	0.11659	0.50434	0.0026584	0.070804	0.005916	0.04288	0.19654	2.2481	0.31016	0.024815
118	T2DM	0.1483	0.51249	0.0015825	0.08704	0.0050896	0.069418	0.22057	1.6201	0.11878	0.052814
119	T2DM	0.13471	0.46982	0.00067129	0.10472	0.0022303	9986.9	0.17068	1.2971	2.8967e-07	0.053245
120	T2DM	0.21496	0.8105	0.00098931	0.091827	0.0020619	9820.9	0.14605	1.6765	3.5199e-07	0.07052
121	T2DM	0.041367	0.16722	0.0022298	0.095294	0.0048436	0.048776	0.18357	1.8488	0.18359	0.047715
